# Supplementary material for: With or without light: comparing the reaction mechanism of dark-operative protochlorophyllide oxidoreductase with the energetic requirements of the light-dependent protochlorophyllide oxidoreductase
Source: PeerJ. 2014 Sep 2;2:e551. doi: 10.7717/peerj.551 (PMC4157233; doi:10.7717/peerj.551)
Supplement: Supplemental Information 3 [file peerj-02-551-s003.xlsx]

## Sheet: Folha2
	subunit	0e start → 0e C17H	0e start → 0e C18H	1e C17H to 1e prod	1e C18H to 1e prod	1e start → 1e prod	1e start to 1e C17H	1e start to 1e C18H	2e C17H to 2e prod	2e C18H to 2e prod	2e start to 2e C17H	2e start to 2e C18H		red 0e C17H -> ox 1e C17H	red 0e C18H -> ox 1e C18H	red 0e start -> ox 1e start	red 1e C17H -> ox 2e C17H	red 1e C18H -> ox 2e C18H	red 1e prod -> ox 2e prod	red 1e start -> ox 2e start	Fe-S cluster reduction	0e start → 1e start	0e C17H → 1e C17H	0e C18H → 1e C18H	1e start → 2e start	1e C17H → 2e C17H	1e C18H → 2e C18H	1e prod → 2e prod
all other aminoacids		4.59884	9.94781	-5.5298	-3.07225	-1.12475	4.40505	1.9475	-5.07909	-3.08455	0.807605	-1.18694		25.4071	17.5783	25.677	18.775	19.3503	19.3888	22.7114	-29.7	-3.99344	-4.29515	-12.0833	-6.9491	-10.9322	-10.3139	-10.3212
ASP-147	A	2.50506	0.660714	1.05437	2.84054	3.6434	2.58904	0.802865	0.75476	2.73518	3.03919	1.05877		19.1667	19.2503	19.0691	19.306	19.1283	19.0161	18.8802	-24.9948	-5.92	-5.82	-5.77	-6.14	-5.69	-5.89	-5.99
ASP-147	C	0.00480147	-0.0379145	0.00559117	0.0430465	-0.0196193	-0.0252105	-0.0626658	0.0126218	0.0406692	0.0232281	-0.00481927		0.260025	0.263333	0.302731	0.27913	0.301231	0.307644	0.25608	1.48633	1.77	1.75	1.75	1.73	1.78	1.78	1.78
ASP-302	A	3.96258	2.4541	2.15822	4.25766	6.60081	4.4426	2.34315	1.22951	3.78996	5.08407	2.52361		-2.75669	-3.33789	-3.23377	-2.91612	-3.3703	-3.83897	-3.54587	-13.0332	-16.27	-15.79	-16.38	-16.58	-15.94	-16.41	-16.87
ASP-302	C	-0.152276	-0.112875	-0.113233	-0.176044	-0.330022	-0.216788	-0.153977	-0.0731499	-0.151916	-0.236072	-0.157306		-0.313323	-0.277217	-0.251741	-0.289191	-0.253706	-0.250084	-0.263073	1.7373	1.49	1.43	1.44	1.47	1.45	1.46	1.49
GLU-169	A	0.534378	0.0966432	0.211776	0.615015	0.735148	0.523372	0.120133	0.148415	0.569316	0.637838	0.216937		0.681326	0.71094	0.683542	0.720869	0.723713	0.658485	0.623002	-0.289063	0.4	0.4	0.42	0.35	0.46	0.44	0.4
GLU-169	C	0.0967691	-0.00589245	0.0135393	0.103501	0.0925417	0.0790024	-0.0109597	0.0420691	0.126034	0.102567	0.0186017		0.369084	0.372018	0.37513	0.377892	0.382911	0.412281	0.350419	1.96484	2.35	2.34	2.34	2.32	2.34	2.35	2.37
GLU-210	A	1.92481	-0.0217039	0.593449	2.40732	2.51719	1.92374	0.109869	0.449632	2.26168	2.0733	0.261251		0.461985	0.615134	0.454262	0.590451	0.601063	0.455423	0.446752	-4.61328	-4.15	-4.15	-4.02	-4.17	-4.03	-4.03	-4.17
GLU-210	C	0.00958697	-0.119215	-0.0721769	0.0420845	-0.108213	-0.0360359	-0.150297	-0.0267677	0.0729058	-0.0419298	-0.141603		-0.315147	-0.313301	-0.289057	-0.299006	-0.289303	-0.251644	-0.291161	2.1123	1.84	1.8	1.81	1.82	1.81	1.83	1.86
GLU-228	C	0.0927351	-0.0175774	0.0156166	0.117167	0.0897762	0.0741596	-0.0273908	0.0204016	0.119817	0.101732	0.00231586		0.403495	0.439601	0.424999	0.443262	0.446371	0.45	0.405922	1.40234	1.82	1.81	1.81	1.8	1.83	1.83	1.83
GLU-342	D	-0.367546	-0.414317	-0.347865	-0.268745	-0.78897	-0.441105	-0.520224	-0.237135	-0.244874	-0.574544	-0.566805		-2.52411	-2.56524	-2.47789	-2.58921	-2.49943	-2.48434	-2.44796	1.09863	-1.36	-1.42	-1.46	-1.34	-1.47	-1.39	-1.36
GLU-346	B	0.733453	-0.778239	-0.232268	1.03629	0.272685	0.504953	-0.763602	-0.120261	1.06754	0.378855	-0.808947		-2.05863	-1.83112	-1.8399	-1.94909	-1.86443	-1.83513	-1.81518	-1.72168	-3.56	-3.78	-3.54	-3.53	-3.66	-3.58	-3.55
GLU-346	D	-0.315411	-0.419674	-0.300899	-0.14574	-0.642628	-0.341729	-0.496888	-0.245118	-0.189459	-0.462899	-0.518558		-2.6807	-2.72183	-2.65243	-2.74212	-2.65336	-2.67364	-2.62583	0.935546	-1.72	-1.74	-1.8	-1.69	-1.81	-1.71	-1.75
GLU-76	C	-0.233509	-0.0743578	-0.124837	-0.270514	-0.388677	-0.26384	-0.118164	-0.0598264	-0.2433	-0.289945	-0.106471		-0.408332	-0.416924	-0.378979	-0.42168	-0.401463	-0.365459	-0.392647	2.09766	1.72	1.69	1.67	1.7	1.67	1.71	1.74
HIS-13	B	2.97368	1.3114	1.27148	2.86225	4.55074	3.27926	1.68849	0.886573	2.92971	4.41992	2.37678		14.9715	15.0557	14.66	15.1309	14.6649	14.7509	13.9893	-27.0976	-12.44	-12.12	-12.06	-13.11	-11.97	-12.42	-12.35
HIS-13	D	-0.346559	-0.121897	-0.16602	-0.419119	-0.599603	-0.433583	-0.180485	-0.113383	-0.367362	-0.462853	-0.208874		-0.715835	-0.691304	-0.621976	-0.699071	-0.674755	-0.640574	-0.641483	1.93945	1.31	1.23	1.25	1.29	1.26	1.26	1.31
HIS-132	A	1.22758	-0.0711396	0.3438	1.50289	1.52432	1.18052	0.0214358	0.272445	1.43346	1.3105	0.149483		2.33106	2.47362	2.35956	2.43557	2.44048	2.38766	2.32318	-4.68652	-2.31	-2.35	-2.22	-2.36	-2.23	-2.24	-2.3
HIS-132	C	-0.048073	-0.107457	-0.0542556	-0.0182059	-0.146266	-0.0920108	-0.12806	-0.0276201	-0.00603343	-0.0869261	-0.108513		-0.417106	-0.403538	-0.359499	-0.399185	-0.376912	-0.360831	-0.385717	2.27539	1.9	1.86	1.88	1.87	1.88	1.89	1.9
HIS-135	A	1.24931	-0.210796	0.275139	1.57262	1.45756	1.18242	-0.115056	0.236095	1.49467	1.26771	0.00913472		0.57956	0.740232	0.634724	0.68872	0.725672	0.637957	0.624918	-3.19922	-2.56	-2.61	-2.46	-2.59	-2.5	-2.47	-2.54
HIS-135	C	-0.0353844	-0.13303	-0.0850957	0.0155314	-0.163115	-0.078019	-0.178646	-0.0430953	0.0175913	-0.100404	-0.161091		-0.614184	-0.620094	-0.575457	-0.606334	-0.588857	-0.557498	-0.583951	2.27051	1.7	1.66	1.65	1.7	1.67	1.71	1.71
HIS-168	D	-1.08512	-0.14575	-0.370798	-1.29364	-1.60303	-1.23223	-0.309393	-0.291655	-1.24807	-1.35	-0.393585		-1.87968	-1.89914	-1.756	-1.91051	-1.87108	-1.82062	-1.78884	1.45703	-0.28	-0.42	-0.44	-0.32	-0.44	-0.41	-0.36
HIS-206	B	-0.408304	0.0338227	-0.111698	-0.575436	-0.621347	-0.509648	-0.0459111	-0.0670949	-0.52434	-0.511675	-0.0544302		-0.498862	-0.455766	-0.392636	-0.47401	-0.479528	-0.430384	-0.454407	0.375976	-0.02	-0.12	-0.1	-0.1	-0.1	-0.11	-0.06
HIS-206	D	-0.598843	-0.0409397	-0.174055	-0.743228	-0.858916	-0.684861	-0.115688	-0.119326	-0.694161	-0.710442	-0.135608		-0.976326	-0.95822	-0.867848	-0.977547	-0.950403	-0.923794	-0.922671	2.05566	1.16	1.08	1.09	1.11	1.08	1.09	1.14
HIS-288	A	-0.149442	0.409399	0.154957	-0.103819	0.289474	0.134516	0.393292	-0.0677981	-0.444889	0.199843	0.576934		-4.04144	-4.33858	-4.31271	-4.26961	-4.14348	-4.48455	-4.31833	-1.99316	-6.32	-6.03	-6.34	-6.32	-6.26	-6.14	-6.48
HIS-288	C	-0.0799928	-0.206865	-0.138436	-0.0905735	-0.339754	-0.201319	-0.249181	-0.0787008	-0.0690955	-0.237855	-0.24746		-0.755783	-0.693374	-0.655943	-0.716031	-0.678753	-0.651414	-0.67852	1.67578	1.04	0.92	1	1.01	0.97	1.01	1.03
HIS-31	B	1.18864	0.617914	0.573418	1.16247	1.86999	1.29657	0.707522	0.413153	1.1574	1.68218	0.937929		13.18	13.1753	13.0613	13.2306	13.0578	13.045	12.8353	-17.4034	-4.33	-4.22	-4.25	-4.57	-4.19	-4.34	-4.34
HIS-330	A	1.51242	0.449453	0.655002	1.736	2.25054	1.59554	0.514539	0.443153	1.60611	1.80489	0.641931		2.81978	2.78319	2.74154	2.87009	2.77836	2.65336	2.65585	-5.95215	-3.22	-3.13	-3.15	-3.29	-3.08	-3.16	-3.29
HIS-330	C	0.153231	0.00964134	0.0470546	0.180849	0.176734	0.12968	-0.0041149	0.0557075	0.184433	0.178819	0.0500938		0.792984	0.79692	0.82044	0.804633	0.821419	0.824028	0.771116	0.984374	1.8	1.78	1.78	1.75	1.8	1.8	1.81
HIS-35	A	6.22266	-1.76134	1.38	8.23775	7.35243	5.97243	-0.885317	1.32628	7.86278	6.05647	-0.480032		-7.31131	-6.21533	-7.06792	-6.70107	-6.37202	-6.76456	-6.79	-9.62695	-16.69	-16.93	-15.82	-16.4	-16.32	-16	-16.37
HIS-35	C	-0.16496	-0.266608	-0.175559	-0.0984569	-0.421759	-0.246199	-0.323302	-0.13513	-0.0890927	-0.291776	-0.337814		-1.17195	-1.14154	-1.08094	-1.15016	-1.11714	-1.08532	-1.08017	1.77441	0.68	0.61	0.62	0.68	0.63	0.66	0.67
HIS-360	A	-1.43104	1.08701	0.160971	-1.95625	-1.02423	-1.1852	0.932019	-0.0600141	-2.05477	-1.03669	0.958074		-2.06888	-2.4707	-2.29422	-2.33955	-2.43857	-2.55663	-2.46658	-4.81836	-7.14	-6.88	-7.29	-7.29	-7.15	-7.27	-7.37
HIS-360	C	-0.171169	-0.0820585	-0.112442	-0.226391	-0.35756	-0.245118	-0.131169	-0.0532569	-0.187757	-0.268174	-0.133674		-0.207748	-0.183886	-0.161145	-0.195027	-0.189127	-0.151467	-0.187598	1.82422	1.69	1.62	1.64	1.65	1.63	1.64	1.69
HIS-378	B	1.76292	-6.50661	-4.5168	1.9827	-6.10376	-1.58696	-8.08646	-3.62569	2.08619	-4.39388	-10.1058		-19.1731	-17.3836	-15.8193	-18.1379	-17.3434	-17.2497	-15.328	-7.02344	-22.85	-26.19	-24.43	-22.35	-25.16	-24.38	-24.27
HIS-378	D	-0.674509	-0.406101	-0.431413	-0.72044	-1.2655	-0.834091	-0.545064	-0.29777	-0.653474	-1.00222	-0.646514		-2.29227	-2.27556	-2.14832	-2.31737	-2.25264	-2.18861	-2.14338	1.17383	-0.96	-1.11	-1.1	-0.96	-1.13	-1.07	-1
HIS-383	A	-2.4854	0.935518	-0.121464	-3.1536	-2.42584	-2.30437	0.727759	-0.251065	-3.20728	-2.24021	0.716004		-2.4616	-2.83671	-2.63774	-2.7366	-2.81155	-2.85448	-2.78319	-3.56445	-6.21	-6.02	-6.42	-6.37	-6.31	-6.39	-6.44
HIS-383	C	-0.254809	-0.104033	-0.141404	-0.321351	-0.481262	-0.339858	-0.159911	-0.0744091	-0.278306	-0.356481	-0.152585		-0.398402	-0.373138	-0.304566	-0.380611	-0.358617	-0.326312	-0.356178	1.89844	1.58	1.5	1.53	1.53	1.51	1.54	1.58
HIS-404	B	-1.06557	-1.18954	-1.00871	-1.05668	-2.58099	-1.57228	-1.52431	-0.719553	-0.864057	-2.04974	-1.90524		-5.23242	-5.07318	-4.73254	-5.17371	-5.07132	-4.88553	-4.67868	-0.745118	-5.47	-5.97	-5.81	-5.42	-5.9	-5.81	-5.61
HIS-404	D	-1.90414	-1.77136	-1.60157	-1.82426	-4.14374	-2.54217	-2.31948	-1.16693	-1.51262	-3.27545	-2.92976		-7.6847	-7.60357	-7.05545	-7.67772	-7.55863	-7.24601	-6.92882	-1.46582	-8.52	-9.15	-9.06	-8.41	-9.15	-9.02	-8.71
HIS-53	A	5.04778	1.20912	1.35439	4.63156	6.577	5.22261	1.94544	1.03759	4.85458	6.79587	2.97888		-1.8215	-1.23852	-2.00707	-1.2985	-1.81977	-1.61139	-2.84149	-17.9199	-19.92	-19.74	-19.18	-20.78	-19.21	-19.75	-19.52
HIS-53	C	-0.492706	-0.202589	-0.24051	-0.536081	-0.837601	-0.597091	-0.30152	-0.167909	-0.495579	-0.668391	-0.340721		-1.29134	-1.28491	-1.18793	-1.2979	-1.26971	-1.22237	-1.21196	1.76367	0.57	0.48	0.47	0.54	0.47	0.5	0.54
HIS-64	B	1.15441	0.564223	0.58474	1.22296	1.84904	1.2643	0.626082	0.391938	1.14353	1.56005	0.808461		8.68654	8.63265	8.58055	8.71189	8.58582	8.4976	8.41907	-11.8076	-3.23	-3.12	-3.17	-3.4	-3.11	-3.22	-3.3
HIS-81	B	-0.157077	0.449312	0.141459	-0.401388	-0.00588215	-0.147341	0.395506	0.0782893	-0.379864	-0.0167158	0.441437		1.94455	1.90054	1.92407	1.92351	1.84272	1.8535	1.79874	-3.83691	-1.91	-1.89	-1.96	-2.04	-1.91	-2	-1.97
HIS-81	D	-0.165044	0.00680837	-0.0632598	-0.228365	-0.28201	-0.21875	-0.0536452	-0.0360975	-0.200137	-0.206094	-0.0420546		0.0127033	0.0147458	0.062502	0.0254509	0.0361017	0.052613	0.0235347	2.08789	2.15	2.11	2.09	2.1	2.11	2.11	2.14
HIS-86	A	1.25049	0.133672	0.42072	1.43442	1.67815	1.25743	0.243729	0.33847	1.40783	1.43999	0.370623		6.32532	6.44602	6.31838	6.43556	6.37989	6.3455	6.25105	-8.63379	-2.32	-2.3	-2.21	-2.39	-2.21	-2.27	-2.29
HIS-86	C	0.0125049	-0.0259926	-0.0197355	0.00975236	-0.0419265	-0.022191	-0.0516788	0.00428211	0.0285461	0.00260579	-0.0216582		0.0587079	0.0726006	0.0943787	0.0815832	0.0985236	0.0968116	0.0733858	1.89941	1.99	1.96	1.96	1.95	1.98	1.98	2
