# Supplementary material for: With or without light: comparing the reaction mechanism of dark-operative protochlorophyllide oxidoreductase with the energetic requirements of the light-dependent protochlorophyllide oxidoreductase
Source: PeerJ. 2014 Sep 2;2:e551. doi: 10.7717/peerj.551 (PMC4157233; doi:10.7717/peerj.551)
Supplement: Supplemental Information 6 [file peerj-02-551-s006.zip]

Archive with 1 entries (1 files):
- dark_PChOR_geom_all.xyz
