# Supplementary material for: With or without light: comparing the reaction mechanism of dark-operative protochlorophyllide oxidoreductase with the energetic requirements of the light-dependent protochlorophyllide oxidoreductase
Source: PeerJ. 2014 Sep 2;2:e551. doi: 10.7717/peerj.551 (PMC4157233; doi:10.7717/peerj.551)
Supplement: Supplemental Information 6 [file peerj-02-551-s006.zip › dark_PChOR_geom_all.xyz]

91
Zero e-, Asp274 and propionate group are protonated
C        -10.10372        0.55605        1.85353
H         -9.25491       -0.07663        1.58237
C         -9.76153        1.48855        3.03688
H        -10.64975        2.05870        3.34222
H         -9.43528        0.92388        3.91534
C         -8.69275        2.49326        2.66592
O         -7.87245        2.78389        3.71544
O         -8.55045        3.01312        1.58150
Mg        -0.88221       -1.28939        0.65183
C          4.31645        2.15944        0.56607
H          4.46658        1.08466        0.60030
H          5.19988        2.77013        0.40388
C          3.11394        2.72387        0.75142
H          3.06362        3.81297        0.76051
C          1.84403        2.03785        0.98723
C          0.82681        2.48129        1.80596
C          0.78025        3.73165        2.63128
H         -0.11115        4.33035        2.40555
H          1.65734        4.36130        2.45880
H          0.75101        3.50297        3.70468
C         -0.21601        1.46982        1.76241
C         -1.42068        1.51673        2.47209
H         -1.55756        2.38745        3.10584
N          0.15776        0.45859        0.91835
C          1.38924        0.76478        0.41572
C          2.06274        0.00594       -0.55244
H          2.99320        0.42638       -0.91411
C          1.65134       -1.19705       -1.14971
N          0.50607       -1.87012       -0.83698
C          2.37681       -1.89361       -2.21323
C          3.67059       -1.37029       -2.77277
H          4.18762       -2.09929       -3.39396
H          4.35721       -1.08090       -1.96811
H          3.50445       -0.47322       -3.38440
C          1.62397       -2.99636       -2.54190
C          1.79769       -4.09132       -3.57029
H          0.98781       -3.99956       -4.30955
H          1.61624       -5.05368       -3.07095
C          3.12562       -4.20095       -4.32732
H          3.09827       -5.07690       -4.98495
H          3.97428       -4.32675       -3.64640
H          3.31566       -3.32642       -4.95712
C          0.43972       -2.95627       -1.67818
C         -0.63390       -3.85354       -1.73902
H         -0.55618       -4.66443       -2.45638
C         -1.83995       -3.77066       -1.01911
C         -3.01513       -4.61716       -1.16517
C         -3.17446       -5.79917       -2.07047
H         -4.17540       -6.22470       -1.96279
H         -2.44274       -6.58560       -1.84387
H         -3.03227       -5.52285       -3.12320
N         -2.07303       -2.78179       -0.08237
C         -3.34028       -2.94784        0.33285
C         -3.94971       -4.06830       -0.30131
C         -5.31731       -4.19232        0.18858
O         -6.17219       -5.02247       -0.05531
C         -5.53807       -2.96462        1.16783
H         -5.89218       -3.33813        2.13116
C         -6.64996       -2.09383        0.59354
O         -7.71662       -1.88649        1.13449
O         -6.30914       -1.59130       -0.60695
C         -7.29341       -0.75459       -1.23950
H         -6.86192       -0.47759       -2.20138
H         -7.48238        0.13644       -0.63472
H         -8.22839       -1.30309       -1.37761
C         -4.17431       -2.26352        1.23705
C         -3.78358       -1.12096        1.95729
N         -2.54849       -0.54431        1.72147
C         -2.48679        0.59879        2.46398
C         -3.70773        0.75247        3.23819
C         -4.00120        1.88072        4.18289
H         -5.07184        1.95166        4.40062
H         -3.68492        2.84424        3.76601
H         -3.47869        1.76036        5.14160
C         -4.50979       -0.32580        2.94530
C         -5.82614       -0.62734        3.61608
H         -6.41200       -1.36263        3.06718
H         -6.43957        0.28240        3.64094
C         -5.67310       -1.09623        5.08507
H         -5.15844       -0.34529        5.68817
H         -6.67619       -1.23733        5.50998
C         -4.92119       -2.39457        5.27788
O         -4.00064       -2.57566        6.04247
O         -5.42827       -3.40122        4.51340
O          0.10153       -2.56167        2.09144
H         -0.45862       -3.34963        2.19076
H          0.86227       -2.85712        1.56082
H        -10.93914       -0.09808        2.12290
H        -10.39252        1.14806        0.98046
H         -7.24860        3.45807        3.38449
H         -4.90086       -4.19289        4.73065
91
Zero e-, Propionate group protonated, H+ transferred from Asp274 to PChlide C17
C         -9.37069       -0.96721        4.68758
H         -8.69043       -1.41286        5.42386
C         -9.27432        0.57409        4.73324
H         -9.95836        1.02212        4.00335
H         -9.48458        0.97724        5.72683
C         -7.78335        0.90303        4.34188
O         -7.04166        1.40279        5.22067
O         -7.42128        0.52739        3.17558
Mg        -0.78900       -1.37693        0.67852
C          4.32210        2.11323        0.63943
H          4.46717        1.04155        0.73956
H          5.21317        2.71110        0.47248
C          3.11697        2.69061        0.74980
H          3.06941        3.77804        0.69321
C          1.83866        2.01837        0.98648
C          0.80093        2.50203        1.75200
C          0.73239        3.79534        2.50555
H         -0.14608        4.38419        2.21461
H          1.61919        4.40965        2.33006
H          0.66367        3.62634        3.58793
C         -0.24473        1.49050        1.73022
C         -1.45172        1.58580        2.40802
H         -1.58943        2.48431        3.00103
N          0.15999        0.42819        0.94106
C          1.39546        0.72120        0.46044
C          2.10214       -0.05955       -0.48506
H          3.03968        0.36310       -0.82489
C          1.70012       -1.24680       -1.09662
N          0.53972       -1.91205       -0.81232
C          2.42015       -1.93221       -2.17870
C          3.73120       -1.42220       -2.70625
H          4.22284       -2.13015       -3.37040
H          4.42464       -1.20527       -1.88479
H          3.59475       -0.48515       -3.26220
C          1.64229       -2.99992       -2.54862
C          1.78889       -4.06522       -3.61017
H          0.96186       -3.94671       -4.32595
H          1.61215       -5.04016       -3.13338
C          3.09860       -4.15522       -4.40000
H          3.04747       -5.00238       -5.09242
H          3.96049       -4.31813       -3.74443
H          3.28227       -3.25639       -4.99666
C          0.44760       -2.95687       -1.68815
C         -0.65536       -3.82021       -1.78569
H         -0.59241       -4.62324       -2.51242
C         -1.85869       -3.71354       -1.06829
C         -3.03513       -4.59149       -1.17967
C         -3.19141       -5.77190       -2.08450
H         -4.16394       -6.24379       -1.92519
H         -2.41019       -6.52226       -1.90787
H         -3.12257       -5.47804       -3.13986
N         -2.08605       -2.72619       -0.14017
C         -3.32996       -2.93679        0.33891
C         -3.93691       -4.07646       -0.27687
C         -5.26594       -4.27073        0.31759
O         -6.11221       -5.09937        0.06033
C         -5.39905       -3.15821        1.44119
H         -5.42551       -3.69378        2.39770
C         -6.75203       -2.45721        1.32508
O         -7.73569       -2.82964        1.92182
O         -6.70572       -1.44070        0.45260
C         -7.93762       -0.68755        0.30951
H         -7.74546        0.01126       -0.50562
H         -8.13892       -0.16296        1.24751
H         -8.75709       -1.36340        0.05360
C         -4.12965       -2.31798        1.29910
C         -3.75755       -1.13618        1.98915
N         -2.59313       -0.51926        1.71697
C         -2.53595        0.66813        2.45553
C         -3.66759        0.79888        3.27848
C         -4.02025        1.87496        4.23592
H         -5.11486        1.92197        4.38984
H         -3.61730        2.84753        3.93385
H         -3.60270        1.64971        5.22968
C         -4.52401       -0.38881        3.05833
C         -4.87473       -1.20268        4.35134
H         -5.38678       -2.11716        4.04527
H         -5.59738       -0.59835        4.90841
C         -3.70622       -1.53820        5.31398
H         -3.43105       -0.66181        5.90487
H         -4.05915       -2.30658        6.01258
C         -2.46022       -2.06925        4.64849
O         -2.41198       -3.07475        3.94595
O         -1.38256       -1.30195        4.88036
O         -0.26412       -2.53174        2.41991
H         -1.06278       -2.96471        2.83281
H          0.39175       -3.23219        2.27196
H        -10.38453       -1.31861        4.92221
H         -9.09204       -1.33831        3.69969
H         -5.55580       -0.01554        2.75862
H         -0.63512       -1.63755        4.34213
91
Zero e- Asp274 protonated, TS for the H+ transfer from propionate group to PChlide C18
C         -9.83214        0.06747        3.31252
H         -9.14653       -0.73967        3.04449
C         -9.35594        0.80627        4.58310
H        -10.03410        1.62624        4.85314
H         -9.34008        0.13716        5.45203
C         -7.96979        1.39160        4.43183
O         -7.53598        1.95183        5.59007
O         -7.28897        1.38689        3.42628
Mg        -0.81039       -1.39500        0.79152
C          4.29874        2.17921        0.54253
H          4.45741        1.10962        0.64061
H          5.17946        2.78783        0.35943
C          3.08954        2.74292        0.67624
H          3.02845        3.83001        0.62182
C          1.82440        2.05714        0.94064
C          0.80322        2.52503        1.72942
C          0.73078        3.81188        2.49209
H         -0.17432        4.37789        2.23957
H          1.59427        4.45040        2.28757
H          0.70815        3.63367        3.57536
C         -0.22929        1.49186        1.73267
C         -1.39041        1.52884        2.48704
H         -1.50422        2.37636        3.15531
N          0.15801        0.44402        0.92957
C          1.38142        0.74766        0.42420
C          2.07963       -0.03323       -0.50982
H          3.01729        0.37687       -0.86262
C          1.66108       -1.23290       -1.09862
N          0.50312       -1.88220       -0.80988
C          2.39761       -1.93180       -2.16668
C          3.71907       -1.42999       -2.67491
H          4.17458       -2.09981       -3.40139
H          4.43160       -1.30328       -1.85022
H          3.60925       -0.44758       -3.15274
C          1.62824       -3.00346       -2.52691
C          1.79101       -4.09508       -3.55820
H          0.95256       -4.02130       -4.26645
H          1.64800       -5.05938       -3.04959
C          3.09228       -4.17208       -4.36325
H          3.05380       -5.03703       -5.03449
H          3.96609       -4.29692       -3.71561
H          3.24513       -3.28334       -4.98354
C          0.42276       -2.94489       -1.67676
C         -0.66764       -3.80331       -1.78688
H         -0.60398       -4.60115       -2.51902
C         -1.87698       -3.70271       -1.06349
C         -3.05896       -4.56247       -1.20268
C         -3.22017       -5.72138       -2.13447
H         -4.20208       -6.18201       -2.00089
H         -2.45440       -6.48787       -1.95920
H         -3.12875       -5.40879       -3.18274
N         -2.08343       -2.74368       -0.11471
C         -3.32989       -2.95346        0.36212
C         -3.95749       -4.06214       -0.28522
C         -5.28080       -4.25054        0.31009
O         -6.16410       -5.03664        0.03679
C         -5.37462       -3.18707        1.48273
H         -5.43005       -3.75146        2.41962
C         -6.64844       -2.36112        1.38100
O         -7.55544       -2.39399        2.18657
O         -6.62926       -1.58311        0.28673
C         -7.74273       -0.68202        0.13394
H         -7.58376       -0.18845       -0.82498
H         -7.74388        0.04583        0.94937
H         -8.68440       -1.23621        0.13167
C         -4.08443       -2.37404        1.36961
C         -3.68425       -1.22453        2.10870
N         -2.58354       -0.46635        1.69068
C         -2.42290        0.55273        2.54523
C         -3.34956        0.40333        3.68779
C         -3.81196        1.54549        4.57671
H         -4.28991        1.16178        5.48472
H         -4.53427        2.17736        4.04701
H         -2.97008        2.16708        4.89610
C         -4.19848       -0.71632        3.31830
C         -5.00373       -1.46639        4.33285
H         -5.70897       -2.14590        3.85767
H         -5.59947       -0.77536        4.93721
C         -4.03755       -2.28307        5.29063
H         -3.89123       -1.71740        6.21593
H         -4.51480       -3.23526        5.53297
C         -2.65273       -2.55908        4.67255
O         -1.81800       -1.55712        4.72382
O         -2.41226       -3.64334        4.12437
O         -0.39939       -2.39027        2.57347
H         -0.91522       -3.20582        2.76208
H         -0.65200       -1.88623        3.39576
H        -10.82593       -0.35919        3.48249
H         -9.89638        0.75945        2.46728
H         -6.65088        2.31596        5.40207
H         -2.58938       -0.35087        4.33917
91
Zero e-, Asp274 protonated, H+ transferred from propionate group to PChlide C18
C         -9.95475        0.14908        2.80064
H         -9.17487       -0.61474        2.76728
C         -9.55441        1.34205        3.69703
H        -10.36001        2.08559        3.75783
H         -9.36695        1.02296        4.72958
C         -8.31774        2.05798        3.20363
O         -7.92214        3.02703        4.06855
O         -7.71919        1.83989        2.16981
Mg        -0.82148       -1.37562        0.76477
C          4.35043        2.10507        0.62106
H          4.48019        1.03146        0.71789
H          5.25014        2.69254        0.46312
C          3.15280        2.69834        0.72877
H          3.11922        3.78678        0.67886
C          1.86649        2.04202        0.96184
C          0.83687        2.53201        1.72139
C          0.76986        3.81928        2.48292
H         -0.12759        4.39349        2.22160
H          1.64101        4.44978        2.28641
H          0.73508        3.64039        3.56567
C         -0.21944        1.51809        1.69911
C         -1.40731        1.59684        2.40571
H         -1.53245        2.45926        3.05339
N          0.16651        0.45878        0.91289
C          1.40687        0.73945        0.43206
C          2.10484       -0.04239       -0.49610
H          3.05653        0.35092       -0.82917
C          1.66559       -1.22611       -1.10917
N          0.49296       -1.84931       -0.84498
C          2.40492       -1.92919       -2.17600
C          3.74454       -1.44937       -2.65595
H          4.19941       -2.12149       -3.38057
H          4.44426       -1.34471       -1.81723
H          3.66278       -0.46045       -3.12600
C          1.62042       -2.98062       -2.55781
C          1.77564       -4.06538       -3.59676
H          0.94906       -3.96724       -4.31605
H          1.60493       -5.03095       -3.09924
C          3.08689       -4.16206       -4.38311
H          3.03997       -5.01920       -5.06364
H          3.94791       -4.31263       -3.72380
H          3.26825       -3.27068       -4.99194
C          0.40255       -2.90523       -1.72316
C         -0.69494       -3.74607       -1.84326
H         -0.63274       -4.55129       -2.56749
C         -1.90958       -3.63689       -1.11995
C         -3.06335       -4.54390       -1.20576
C         -3.19682       -5.74462       -2.08737
H         -4.15145       -6.24408       -1.90482
H         -2.39085       -6.46726       -1.90678
H         -3.15168       -5.47016       -3.14945
N         -2.13011       -2.65148       -0.20911
C         -3.35670       -2.89434        0.31209
C         -3.95527       -4.04894       -0.28204
C         -5.24303       -4.28521        0.37439
O         -6.08436       -5.13541        0.16985
C         -5.35935       -3.17697        1.49553
H         -5.38905       -3.68313        2.46442
C         -6.64427       -2.37660        1.32898
O         -7.51332       -2.27705        2.16971
O         -6.67829       -1.78687        0.12311
C         -7.82473       -0.95639       -0.15119
H         -7.71194       -0.64882       -1.19104
H         -7.82686       -0.08786        0.51168
H         -8.74600       -1.52832       -0.01689
C         -4.09342       -2.33458        1.33919
C         -3.70855       -1.16991        2.07530
N         -2.59321       -0.40162        1.64423
C         -2.44748        0.63032        2.45702
C         -3.49281        0.61782        3.55153
C         -4.41798        1.85307        3.60661
H         -5.13335        1.75433        4.42988
H         -4.98257        1.96691        2.67619
H         -3.83057        2.76102        3.77988
C         -4.20905       -0.66989        3.26620
C         -5.01050       -1.39103        4.29505
H         -5.74339       -2.05518        3.83959
H         -5.56889       -0.67862        4.91335
C         -4.03205       -2.22154        5.22508
H         -3.76980       -1.61509        6.09585
H         -4.55944       -3.11994        5.55806
C         -2.73794       -2.59717        4.46884
O         -1.79601       -1.74057        4.56646
O         -2.74502       -3.62079        3.74425
O         -0.50613       -2.48792        2.45265
H         -1.09335       -3.27453        2.52616
H         -0.80082       -2.06022        3.33532
H        -10.87152       -0.30911        3.18590
H        -10.14689        0.48683        1.77782
H         -7.14288        3.45131        3.66318
H         -2.96048        0.51093        4.50700
91
One extra e-, Asp274 and propionate group are protonated
C        -10.16623        0.42526        1.83995
H         -9.29521       -0.16781        1.54890
C         -9.83913        1.36467        3.02211
H        -10.74977        1.87497        3.36609
H         -9.43971        0.81108        3.87630
C         -8.85489        2.44222        2.62049
O         -7.93936        2.69420        3.59523
O         -8.85423        3.04471        1.56916
Mg        -0.91480       -1.25530        0.62631
C          4.35971        2.16826        0.53449
H          4.52790        1.10516        0.39608
H          5.22606        2.81620        0.42791
C          3.15701        2.67802        0.86033
H          3.12103        3.75449        1.04365
C          1.88689        1.99470        1.04572
C          0.84813        2.45029        1.86907
C          0.83387        3.68917        2.71572
H         -0.17305        4.11770        2.78469
H          1.48950        4.46769        2.30813
H          1.17178        3.49729        3.74520
C         -0.19217        1.47152        1.80212
C         -1.42089        1.50943        2.50811
H         -1.55354        2.36848        3.15941
N          0.17666        0.46188        0.94218
C          1.42204        0.75236        0.46028
C          2.09049       -0.02056       -0.52861
H          3.02256        0.39463       -0.89215
C          1.66660       -1.20190       -1.12807
N          0.51067       -1.88144       -0.82090
C          2.38097       -1.90147       -2.20188
C          3.68363       -1.38546       -2.74864
H          4.15036       -2.06734       -3.45818
H          4.40282       -1.20755       -1.93852
H          3.54443       -0.42127       -3.25664
C          1.62331       -2.99419       -2.53947
C          1.78922       -4.08642       -3.57101
H          0.93836       -4.03141       -4.26685
H          1.66790       -5.05350       -3.06084
C          3.07682       -4.15147       -4.39943
H          3.04025       -5.01956       -5.06899
H          3.96494       -4.26038       -3.76716
H          3.21029       -3.26157       -5.02353
C          0.43094       -2.96262       -1.67712
C         -0.62981       -3.86191       -1.74625
H         -0.54552       -4.67161       -2.46497
C         -1.85766       -3.79201       -1.02728
C         -3.00573       -4.63410       -1.15953
C         -3.16710       -5.82493       -2.05653
H         -4.17146       -6.24388       -1.94300
H         -2.44319       -6.62122       -1.82898
H         -3.02809       -5.56738       -3.11664
N         -2.09319       -2.78459       -0.09352
C         -3.35841       -2.95635        0.33056
C         -3.96518       -4.08141       -0.28553
C         -5.31293       -4.21391        0.19756
O         -6.18936       -5.04122       -0.04140
C         -5.53999       -2.97965        1.18250
H         -5.89170       -3.36144        2.14402
C         -6.66104       -2.12833        0.61660
O         -7.73570       -1.92948        1.15491
O         -6.34212       -1.61023       -0.58880
C         -7.34561       -0.79811       -1.20459
H         -6.93098       -0.50641       -2.17060
H         -7.55545        0.08936       -0.59968
H         -8.27266       -1.36283       -1.34067
C         -4.18771       -2.26007        1.24809
C         -3.79053       -1.11800        1.95425
N         -2.55428       -0.54115        1.72622
C         -2.48097        0.60615        2.48144
C         -3.70944        0.75478        3.24884
C         -4.00891        1.88174        4.19446
H         -5.08466        1.97061        4.38553
H         -3.66405        2.84151        3.79080
H         -3.51380        1.75023        5.16702
C         -4.51346       -0.31663        2.94865
C         -5.84039       -0.61056        3.60342
H         -6.39796       -1.38049        3.07309
H         -6.47250        0.28766        3.57514
C         -5.72417       -1.01699        5.09432
H         -5.27385       -0.21994        5.68985
H         -6.73501       -1.19683        5.48832
C         -4.91264       -2.26465        5.36461
O         -4.04040       -2.37734        6.19837
O         -5.29815       -3.30759        4.58368
O          0.11859       -2.75343        1.88322
H         -0.54874       -3.43331        1.67662
H          0.73601       -2.80776        1.12318
H        -10.96566       -0.26789        2.12179
H        -10.49923        1.01198        0.97872
H         -7.34847        3.38306        3.23526
H         -4.70707       -4.04869        4.81288
91
One extra e-, Asp274 is protonated. TS for the H+ transfer from propionate to C18
C         -9.90650        0.06060        3.09630
H         -9.14230       -0.67903        2.84616
C         -9.46367        0.96070        4.27132
H        -10.23801        1.70625        4.49792
H         -9.29349        0.38053        5.18255
C         -8.19518        1.71047        3.91367
O         -7.31924        1.76601        4.94639
O         -7.96086        2.21473        2.83521
Mg        -0.82529       -1.35853        0.77171
C          4.30561        2.24116        0.48187
H          4.48356        1.17076        0.50420
H          5.17025        2.87812        0.31367
C          3.08910        2.77231        0.68190
H          3.01851        3.86149        0.69818
C          1.83347        2.06819        0.93056
C          0.81131        2.52350        1.73073
C          0.73780        3.80033        2.51141
H         -0.19951        4.33594        2.31387
H          1.56704        4.47339        2.27213
H          0.77397        3.61245        3.59348
C         -0.21787        1.48820        1.73551
C         -1.37365        1.51940        2.50866
H         -1.47311        2.35647        3.19274
N          0.16671        0.45796        0.91845
C          1.40120        0.76125        0.40659
C          2.09624       -0.02442       -0.50806
H          3.03180        0.38038       -0.87559
C          1.69404       -1.25816       -1.07208
N          0.54164       -1.92158       -0.76678
C          2.42483       -1.96966       -2.10321
C          3.74261       -1.54118       -2.67945
H          4.05984       -2.20170       -3.49351
H          4.54201       -1.54770       -1.92507
H          3.69863       -0.52072       -3.08292
C          1.66487       -3.07203       -2.43350
C          1.98091       -4.14830       -3.43504
H          1.07308       -4.42156       -3.99003
H          2.68318       -3.76258       -4.18539
C          2.57796       -5.41971       -2.80035
H          2.78517       -6.18409       -3.56067
H          3.51562       -5.19089       -2.28111
H          1.88952       -5.84732       -2.06371
C          0.47577       -3.01779       -1.60199
C         -0.62163       -3.89083       -1.70180
H         -0.54565       -4.69222       -2.43166
C         -1.83035       -3.78420       -1.00352
C         -3.02812       -4.59072       -1.18101
C         -3.21303       -5.73875       -2.12562
H         -4.22641       -6.14017       -2.03753
H         -2.50350       -6.55198       -1.92121
H         -3.05547       -5.43376       -3.16880
N         -2.03961       -2.81388       -0.03627
C         -3.30812       -2.97200        0.38125
C         -3.95297       -4.05611       -0.29707
C         -5.31102       -4.17573        0.20648
O         -6.21673       -4.93201       -0.10919
C         -5.43802       -3.08222        1.35510
H         -5.63365       -3.62199        2.28960
C         -6.64731       -2.18929        1.14425
O         -7.61074       -2.14084        1.88530
O         -6.52698       -1.43778        0.03344
C         -7.58137       -0.49300       -0.19910
H         -7.33287       -0.00924       -1.14472
H         -7.61909        0.24541        0.60713
H         -8.54735       -1.00135       -0.26946
C         -4.10066       -2.34384        1.33768
C         -3.70568       -1.19983        2.09188
N         -2.57464       -0.47276        1.70135
C         -2.40043        0.53698        2.58019
C         -3.34152        0.39403        3.69442
C         -3.73294        1.53978        4.60603
H         -4.34205        1.18762        5.44642
H         -4.30574        2.31336        4.06841
H         -2.85281        2.03139        5.03571
C         -4.24712       -0.67691        3.28176
C         -5.03715       -1.44043        4.30599
H         -5.98140       -1.81932        3.89821
H         -5.31459       -0.76743        5.12692
C         -4.24557       -2.65635        4.87585
H         -4.25429       -3.45079        4.11759
H         -4.77764       -3.06930        5.74014
C         -2.75095       -2.56491        5.28983
O         -1.99893       -1.58782        4.82908
O         -2.31359       -3.48278        5.97529
O         -0.34892       -2.24388        2.66431
H         -0.87632       -1.96616        3.46453
H         -0.35156       -3.21239        2.69027
H        -10.83059       -0.46822        3.35478
H        -10.09320        0.67172        2.20840
H         -6.51930        2.21412        4.60833
H         -2.64451       -0.49856        4.35756
91
One extra e-,Propionate group deprotonated, Asp274 and C18 are protonated
C         -9.71523       -0.45916        3.92920
H         -8.85671       -0.97991        3.50039
C         -9.28818        0.75754        4.78023
H        -10.15888        1.27079        5.21197
H         -8.66514        0.45500        5.62966
C         -8.51465        1.77921        3.97615
O         -7.89288        2.68488        4.77914
O         -8.43630        1.83643        2.76783
Mg        -0.81408       -1.38317        0.79842
C          4.35602        2.15769        0.58931
H          4.50956        1.08394        0.62680
H          5.23918        2.77383        0.44165
C          3.14571        2.71675        0.74830
H          3.09849        3.80730        0.75531
C          1.86933        2.04135        0.96400
C          0.82530        2.52828        1.72210
C          0.75036        3.81904        2.48030
H         -0.18631        4.35178        2.27304
H          1.57934        4.48822        2.22861
H          0.78752        3.65235        3.56604
C         -0.21716        1.51412        1.70242
C         -1.41760        1.59154        2.42319
H         -1.51844        2.44151        3.09240
N          0.17487        0.46093        0.92715
C          1.42827        0.74202        0.44286
C          2.12121       -0.04689       -0.47462
H          3.07283        0.34339       -0.81652
C          1.69377       -1.24565       -1.08045
N          0.51769       -1.87822       -0.81216
C          2.41535       -1.94517       -2.13250
C          3.75308       -1.54089       -2.67895
H          4.05449       -2.17885       -3.51665
H          4.54298       -1.60878       -1.91807
H          3.74952       -0.50364       -3.03922
C          1.62475       -3.00589       -2.50778
C          1.91148       -4.05769       -3.54347
H          0.99811       -4.28053       -4.11125
H          2.63071       -3.67048       -4.27677
C          2.46207       -5.36844       -2.94828
H          2.65271       -6.11092       -3.73394
H          3.40132       -5.18777       -2.41350
H          1.75419       -5.80051       -2.23286
C          0.42592       -2.93937       -1.68203
C         -0.68631       -3.78499       -1.80526
H         -0.61623       -4.58927       -2.53254
C         -1.89408       -3.67046       -1.10204
C         -3.06063       -4.53446       -1.20269
C         -3.23142       -5.72649       -2.09345
H         -4.20299       -6.19488       -1.91338
H         -2.45056       -6.47859       -1.91904
H         -3.17768       -5.45066       -3.15550
N         -2.10735       -2.67578       -0.16713
C         -3.33520       -2.88790        0.32801
C         -3.95865       -4.02115       -0.28077
C         -5.25367       -4.23306        0.34522
O         -6.13079       -5.04671        0.10395
C         -5.34116       -3.16160        1.51212
H         -5.32476       -3.71904        2.45521
C         -6.65976       -2.41525        1.45489
O         -7.55153       -2.50799        2.27594
O         -6.73577       -1.63047        0.36083
C         -7.93544       -0.85365        0.22830
H         -7.84253       -0.34298       -0.73141
H         -8.01359       -0.12367        1.03858
H         -8.81672       -1.50129        0.23669
C         -4.09062       -2.29896        1.34796
C         -3.70567       -1.15897        2.08639
N         -2.58818       -0.41505        1.67272
C         -2.45404        0.64812        2.47319
C         -3.54356        0.68262        3.53719
C         -4.45371        1.92889        3.48213
H         -5.21948        1.87852        4.26562
H         -4.96002        2.00067        2.51325
H         -3.87228        2.84615        3.63741
C         -4.25951       -0.61773        3.26713
C         -4.95242       -1.38572        4.34966
H         -5.55834       -2.19140        3.93486
H         -5.64350       -0.73798        4.90931
C         -3.91012       -1.99461        5.35838
H         -3.65140       -1.24782        6.11579
H         -4.37346       -2.85387        5.85776
C         -2.61640       -2.42874        4.62692
O         -1.64623       -1.60680        4.70447
O         -2.65218       -3.48986        3.95324
O         -0.47912       -2.45968        2.52834
H         -1.13811       -3.18156        2.67133
H         -0.68912       -1.97415        3.39702
H        -10.27512       -1.16799        4.54846
H        -10.36031       -0.14011        3.10467
H         -7.40195        3.27835        4.17991
H         -3.05482        0.63988        4.52035
91
One extra e-,Propionate group deprotonated, Asp274 and C17  (with the wrong stereochemistry) are protonated
C         -9.97979        1.33557       -1.60906
H         -9.17746        0.81763       -1.08250
C         -9.49260        2.72225       -2.08527
H        -10.32365        3.31199       -2.50235
H         -9.08326        3.28328       -1.23402
C         -8.43010        2.63407       -3.14386
O         -7.96903        3.86338       -3.50783
O         -8.02400        1.63138       -3.70126
Mg        -1.04342       -1.10013        0.41443
C          4.33100        2.10898        0.63682
H          4.44423        1.03018        0.59980
H          5.23765        2.69941        0.53580
C          3.14269        2.70185        0.82836
H          3.13355        3.78976        0.90715
C          1.83999        2.05803        0.98878
C          0.81898        2.51024        1.79451
C          0.79709        3.72543        2.67106
H         -0.06159        4.36898        2.44183
H          1.70511        4.32454        2.55653
H          0.71800        3.45363        3.73221
C         -0.27125        1.55091        1.67579
C         -1.48419        1.63413        2.34976
H         -1.60088        2.49012        3.00721
N          0.08838        0.56248        0.79266
C          1.35298        0.82700        0.34826
C          2.03945        0.06239       -0.60101
H          2.99779        0.45100       -0.92475
C          1.62371       -1.14162       -1.20706
N          0.45464       -1.79420       -0.92773
C          2.37530       -1.87854       -2.20730
C          3.70564       -1.46175       -2.76189
H          4.03871       -2.13466       -3.55852
H          4.48771       -1.45775       -1.99011
H          3.66904       -0.44785       -3.18072
C          1.62714       -2.99184       -2.52472
C          1.97110       -4.09382       -3.48897
H          2.66955       -3.71704       -4.24649
H          1.07191       -4.39997       -4.03913
C          2.59079       -5.33145       -2.81097
H          2.82016       -6.11151       -3.54734
H          1.90657       -5.75561       -2.06773
H          3.51962       -5.06777       -2.29252
C          0.41650       -2.92277       -1.72441
C         -0.65088       -3.83572       -1.77272
H         -0.52891       -4.69322       -2.42894
C         -1.87843       -3.72746       -1.10409
C         -3.01835       -4.62566       -1.17064
C         -3.12109       -5.90436       -1.94421
H         -4.09325       -6.37208       -1.76744
H         -2.33866       -6.61971       -1.65789
H         -3.01811       -5.73199       -3.02389
N         -2.17192       -2.64512       -0.28105
C         -3.43803       -2.81321        0.12332
C         -3.99166       -4.02312       -0.38639
C         -5.36088       -4.14416        0.10519
O         -6.15157       -5.06557        0.00297
C         -5.67668       -2.77073        0.83062
H         -6.16068       -2.96439        1.79184
C         -6.71350       -2.05304       -0.04808
O         -7.88568       -1.94333        0.24211
O         -6.13921       -1.60871       -1.17163
C         -6.93898       -0.76566       -2.04247
H         -6.43163       -0.78198       -3.00665
H         -6.95322        0.25103       -1.64094
H         -7.95029       -1.16360       -2.12920
C         -4.32517       -2.05172        0.91185
C         -3.96973       -0.85650        1.55049
N         -2.71154       -0.34716        1.46222
C         -2.63283        0.79911        2.25224
C         -3.84721        1.04316        2.90327
C         -4.11111        2.08255        3.94328
H         -5.10468        1.95690        4.38123
H         -4.06912        3.10314        3.53658
H         -3.37050        2.03076        4.75421
C         -4.85871        0.09161        2.34304
C         -5.85346        0.78709        1.32767
H         -6.63873        0.06040        1.11073
H         -5.32058        0.96851        0.39134
C         -6.51785        2.10403        1.71323
H         -5.77306        2.85304        2.01176
H         -7.22344        1.99972        2.54618
C         -7.27896        2.70059        0.47262
O         -8.21988        3.48235        0.73941
O         -6.84325        2.34621       -0.65882
O         -0.12064       -2.48954        1.85886
H         -0.75492       -3.21750        1.73565
H          0.57862       -2.67349        1.20209
H        -10.81853        1.45662       -0.91450
H        -10.30729        0.71115       -2.44823
H         -7.25956        3.67684       -4.14914
H         -5.44865       -0.41250        3.12179
91
One extra e-, Propionate is protonated. TS for the H+ transfer from Asp274 to C17
C         -9.81375        0.55605        2.53640
H         -9.40427       -0.45305        2.46371
C         -9.39313        1.22580        3.86361
H         -9.67270        2.28448        3.90940
H         -9.82222        0.72997        4.74036
C         -7.80450        1.13021        4.01561
O         -7.29379        1.48220        5.08101
O         -7.16009        0.66602        2.96746
Mg        -0.72797       -1.38143        0.64413
C          4.31477        2.20761        0.51714
H          4.48927        1.13733        0.47876
H          5.18042        2.84980        0.37755
C          3.10208        2.73283        0.75529
H          3.03904        3.81967        0.82832
C          1.84337        2.02666        0.97615
C          0.80905        2.47583        1.77008
C          0.73447        3.75186        2.55470
H         -0.17805        4.31325        2.31854
H          1.58963        4.40422        2.35472
H          0.71856        3.56040        3.63610
C         -0.22861        1.45542        1.74739
C         -1.42615        1.53782        2.44939
H         -1.53771        2.42591        3.06515
N          0.18587        0.41862        0.92933
C          1.41499        0.73007        0.42346
C          2.10968       -0.02787       -0.53500
H          3.03790        0.39733       -0.89641
C          1.69967       -1.23204       -1.15053
N          0.55725       -1.90476       -0.85110
C          2.40434       -1.92812       -2.21987
C          3.70830       -1.48603       -2.81468
H          4.00616       -2.12240       -3.65468
H          4.52374       -1.51411       -2.07836
H          3.65459       -0.45374       -3.18540
C          1.63727       -3.02175       -2.55637
C          1.93243       -4.07595       -3.58741
H          1.00621       -4.36011       -4.10414
H          2.59231       -3.66429       -4.36184
C          2.58375       -5.34197       -2.99717
H          2.77134       -6.09134       -3.77665
H          3.53908       -5.10031       -2.51762
H          1.93818       -5.79380       -2.23618
C          0.46184       -2.99161       -1.69694
C         -0.63034       -3.86549       -1.74724
H         -0.57197       -4.67271       -2.47320
C         -1.82923       -3.78685       -1.00476
C         -2.99500       -4.62532       -1.12774
C         -3.18670       -5.79686       -2.04349
H         -4.17446       -6.23783       -1.88326
H         -2.43216       -6.57770       -1.87666
H         -3.11392       -5.50453       -3.10007
N         -2.04587       -2.79668       -0.04505
C         -3.30536       -2.97030        0.40468
C         -3.91881       -4.09447       -0.22597
C         -5.26054       -4.26040        0.29545
O         -6.11950       -5.09027        0.03204
C         -5.44665       -3.10809        1.37550
H         -5.62600       -3.60295        2.33778
C         -6.71508       -2.32414        1.08348
O         -7.74428       -2.41872        1.71868
O         -6.55715       -1.52825        0.00692
C         -7.65310       -0.64529       -0.27750
H         -7.39203       -0.15230       -1.21586
H         -7.74916        0.07966        0.53328
H         -8.58581       -1.20623       -0.38272
C         -4.14377       -2.30722        1.33404
C         -3.81681       -1.10114        1.99604
N         -2.61870       -0.50732        1.71798
C         -2.53229        0.63745        2.49946
C         -3.65510        0.75857        3.35267
C         -3.89897        1.82068        4.38113
H         -4.96973        1.92259        4.59175
H         -3.50948        2.79518        4.06050
H         -3.41180        1.57258        5.33505
C         -4.56976       -0.34368        3.07009
C         -5.09272       -1.18346        4.26213
H         -5.96220       -1.77004        3.94733
H         -5.45067       -0.50224        5.04034
C         -4.06367       -2.17233        4.87087
H         -3.73633       -2.89380        4.11796
H         -4.55126       -2.72321        5.68530
C         -2.86483       -1.48882        5.47895
O         -2.86710       -0.74797        6.43527
O         -1.67869       -1.81048        4.85405
O         -0.38146       -2.60570        2.37336
H         -0.93515       -2.28739        3.11759
H         -0.86805       -3.37160        2.01896
H        -10.90862        0.50124        2.44459
H         -9.43525        1.13086        1.68683
H         -5.88122        0.28379        2.93402
H         -0.99552       -1.28177        5.30919
91
One extra e-, Asp274 deprotonated, propionate group and C17 are protonated
C         -9.94372        0.25348        2.78305
H         -9.42517       -0.70801        2.77323
C         -9.50999        1.10544        3.99673
H         -9.94039        2.11547        3.94668
H         -9.83857        0.66557        4.94555
C         -7.93846        1.21963        4.02892
O         -7.40578        1.53045        5.11959
O         -7.34181        0.97985        2.92941
Mg        -0.84226       -1.34140        0.66036
C          4.30297        2.17388        0.54572
H          4.46183        1.10023        0.53628
H          5.17909        2.79934        0.39682
C          3.09639        2.72107        0.75998
H          3.04308        3.80972        0.80640
C          1.82997        2.02843        0.98736
C          0.80747        2.47887        1.79190
C          0.74682        3.74341        2.59429
H         -0.17647        4.30048        2.39298
H          1.59116        4.40415        2.37648
H          0.76499        3.53800        3.67317
C         -0.23614        1.46134        1.76426
C         -1.42711        1.53241        2.47540
H         -1.55748        2.41575        3.09278
N          0.15445        0.43483        0.93338
C          1.38450        0.74300        0.42596
C          2.06229       -0.00965       -0.53984
H          2.99504        0.40705       -0.90047
C          1.64350       -1.20900       -1.15364
N          0.49216       -1.87595       -0.86254
C          2.36407       -1.90097       -2.21264
C          3.67671       -1.45996       -2.78957
H          3.98429       -2.09781       -3.62467
H          4.48202       -1.48952       -2.04259
H          3.62966       -0.42855       -3.16289
C          1.60345       -2.99448       -2.55711
C          1.91284       -4.05146       -3.58116
H          0.99422       -4.33938       -4.10907
H          2.58044       -3.63951       -4.34854
C          2.56159       -5.31367       -2.98004
H          2.76756       -6.06063       -3.75694
H          3.50685       -5.06625       -2.48392
H          1.90627       -5.77137       -2.23096
C          0.41982       -2.96236       -1.70936
C         -0.65667       -3.85755       -1.77804
H         -0.58074       -4.65726       -2.51002
C         -1.84544       -3.80106       -1.03129
C         -3.00953       -4.65614       -1.13954
C         -3.20176       -5.81840       -2.06577
H         -4.18390       -6.26980       -1.90115
H         -2.43847       -6.59359       -1.91403
H         -3.14086       -5.51230       -3.11874
N         -2.05417       -2.82508       -0.06261
C         -3.29173       -3.02827        0.41219
C         -3.91398       -4.14732       -0.21204
C         -5.24699       -4.31527        0.34986
O         -6.10927       -5.13918        0.09452
C         -5.39529       -3.18295        1.45578
H         -5.51514       -3.70207        2.41441
C         -6.69054       -2.40472        1.25777
O         -7.69902       -2.60687        1.89978
O         -6.56533       -1.49714        0.27749
C         -7.68207       -0.59448        0.10398
H         -7.46485       -0.05083       -0.81746
H         -7.73158        0.07692        0.96787
H         -8.61200       -1.16041        0.00751
C         -4.09850       -2.37516        1.36783
C         -3.75140       -1.18154        2.01136
N         -2.56455       -0.56362        1.76672
C         -2.51818        0.61617        2.51423
C         -3.66956        0.77140        3.29804
C         -4.04681        1.87745        4.22277
H         -5.14138        1.95233        4.30783
H         -3.63471        2.84104        3.89859
H         -3.67010        1.68504        5.23899
C         -4.56747       -0.39614        3.02617
C         -5.03664       -1.17340        4.28686
H         -5.88179       -1.81178        4.01072
H         -5.43491       -0.44315        4.99862
C         -3.96933       -2.07359        4.95060
H         -3.63722       -2.85025        4.25571
H         -4.42981       -2.56680        5.81524
C         -2.76896       -1.32940        5.48385
O         -2.75859       -0.52490        6.38563
O         -1.58894       -1.68742        4.86078
O         -0.31437       -2.52846        2.37848
H         -0.86368       -2.23399        3.13573
H         -0.68661       -3.38695        2.11554
H        -11.02924        0.06555        2.78557
H         -9.69475        0.77295        1.85458
H         -5.51901        0.01832        2.61970
H         -0.90307       -1.12439        5.26863
91
One extra e-,Asp274 deprotonated, propionate group and C18 (with the wrong stereochemistry) are protonated
C         -9.54215        1.38638        3.04825
H         -9.29733        0.31891        3.09651
C         -8.97738        2.14047        4.27274
H         -9.18185        3.21576        4.17261
H         -9.42245        1.79148        5.21020
C         -7.42429        1.89755        4.31306
O         -6.93337        1.51961        5.41210
O         -6.81304        2.05173        3.21491
Mg        -0.77702       -1.37323        0.71522
C          4.31634        2.20477        0.56257
H          4.49259        1.13497        0.61627
H          5.18542        2.83569        0.39662
C          3.09685        2.74204        0.72320
H          3.02416        3.83042        0.71129
C          1.83872        2.03872        0.96011
C          0.78776        2.50946        1.71943
C          0.68406        3.80911        2.45842
H         -0.23762        4.34490        2.19921
H          1.52846        4.46953        2.23939
H          0.66578        3.65429        3.54578
C         -0.23325        1.47178        1.72048
C         -1.44901        1.54763        2.41628
H         -1.61240        2.45247        2.99241
N          0.18650        0.41870        0.95707
C          1.42913        0.72500        0.45279
C          2.12072       -0.05250       -0.47557
H          3.05538        0.36133       -0.83637
C          1.72006       -1.26995       -1.06875
N          0.56409       -1.93669       -0.77802
C          2.44135       -1.96543       -2.11800
C          3.75871       -1.53283       -2.69196
H          4.06692       -2.17707       -3.52184
H          4.56069       -1.56155       -1.94165
H          3.71783       -0.50393       -3.07269
C          1.67362       -3.05582       -2.46807
C          1.97767       -4.11301       -3.49325
H          1.06307       -4.37291       -4.04292
H          2.67158       -3.71288       -4.24325
C          2.57967       -5.39701       -2.88979
H          2.77667       -6.14503       -3.66804
H          3.52352       -5.18046       -2.37684
H          1.89898       -5.83978       -2.15455
C          0.48873       -3.01626       -1.62717
C         -0.61178       -3.88803       -1.72157
H         -0.55861       -4.66052       -2.48365
C         -1.80085       -3.81422       -0.98443
C         -3.02376       -4.57496       -1.20034
C         -3.25268       -5.64473       -2.22339
H         -4.28051       -6.01157       -2.15977
H         -2.57432       -6.49640       -2.07920
H         -3.08451       -5.27083       -3.24179
N         -1.97829       -2.90665        0.05046
C         -3.25920       -3.04700        0.45959
C         -3.92706       -4.06751       -0.28320
C         -5.31184       -4.14943        0.17780
O         -6.22166       -4.85662       -0.21480
C         -5.43289       -3.09740        1.35659
H         -5.67192       -3.66621        2.26267
C         -6.61587       -2.15360        1.13494
O         -7.71693       -2.33082        1.61000
O         -6.27372       -1.10602        0.36533
C         -7.22033       -0.01420        0.31050
H         -6.91740        0.58529       -0.54953
H         -7.14569        0.57542        1.23126
H         -8.23518       -0.39526        0.18218
C         -4.06109       -2.41852        1.41448
C         -3.69217       -1.26048        2.15440
N         -2.50333       -0.57049        1.81075
C         -2.47948        0.59304        2.48378
C         -3.72180        0.75295        3.34838
C         -3.51920        1.27797        4.78091
H         -4.50172        1.38788        5.25673
H         -3.05252        2.26930        4.75715
H         -2.87314        0.61693        5.37136
C         -4.37254       -0.59262        3.18216
C         -5.46631       -1.07785        4.07635
H         -6.17533       -1.73190        3.56466
H         -6.02463       -0.22077        4.47926
C         -4.91115       -1.85351        5.31701
H         -4.24905       -1.21013        5.89900
H         -5.76546       -2.13320        5.94132
C         -4.19603       -3.12621        4.94305
O         -2.82879       -3.01491        4.98016
O         -4.71830       -4.17304        4.62155
O         -0.43933       -2.63029        2.47983
H         -1.06684       -2.27230        3.13518
H         -0.93132       -3.35064        2.04034
H        -10.63566        1.47779        2.96839
H         -9.08854        1.79061        2.14030
H         -4.43775        1.46681        2.88569
H         -2.50611       -3.90640        4.74575
91
One extra e-,Asp274 is deprotonated, C17 is protonated. TS for the H+ transfer from propionate to C18
C         -9.80031        0.05144        3.21001
H         -9.25572       -0.89510        3.24387
C         -9.34370        1.00922        4.33304
H         -9.77401        2.00998        4.18743
H         -9.64775        0.65920        5.32502
C         -7.77313        1.11296        4.31770
O         -7.18488        1.23186        5.41344
O         -7.23911        1.03923        3.15906
Mg        -0.74914       -1.44671        0.81876
C          4.28825        2.24387        0.47585
H          4.48042        1.17648        0.52127
H          5.14434        2.88653        0.28915
C          3.06722        2.76527        0.67109
H          2.98103        3.85274        0.66414
C          1.82367        2.04670        0.94182
C          0.79871        2.49541        1.74533
C          0.71149        3.78154        2.50958
H         -0.21537        4.32177        2.28042
H          1.55199        4.44463        2.28458
H          0.71708        3.60573        3.59369
C         -0.21541        1.44944        1.75919
C         -1.38815        1.49590        2.51235
H         -1.50351        2.35824        3.16127
N          0.18543        0.41017        0.95646
C          1.40423        0.73354        0.43094
C          2.09854       -0.04078       -0.50800
H          3.02360        0.38191       -0.88170
C          1.70209       -1.26164       -1.07923
N          0.55702       -1.93461       -0.76919
C          2.42807       -1.96744       -2.12994
C          3.73579       -1.52557       -2.71637
H          4.04712       -2.17513       -3.54066
H          4.54107       -1.53650       -1.96930
H          3.67878       -0.50119       -3.10665
C          1.67388       -3.06748       -2.45473
C          1.97963       -4.14006       -3.46268
H          1.06435       -4.41492       -4.00343
H          2.66823       -3.74853       -4.22190
C          2.59226       -5.40824       -2.83647
H          2.78881       -6.16967       -3.60142
H          3.53770       -5.17575       -2.33382
H          1.91923       -5.84046       -2.08825
C          0.48723       -3.02160       -1.60375
C         -0.60528       -3.89801       -1.68820
H         -0.53562       -4.70253       -2.41457
C         -1.81102       -3.79023       -0.98046
C         -3.01300       -4.60004       -1.16078
C         -3.19452       -5.75085       -2.10084
H         -4.20844       -6.15026       -2.01434
H         -2.48620       -6.56273       -1.88859
H         -3.03326       -5.44954       -3.14439
N         -2.02521       -2.81673       -0.02357
C         -3.29549       -2.96820        0.38300
C         -3.93591       -4.05548       -0.28807
C         -5.30692       -4.16839        0.20390
O         -6.19511       -4.93017       -0.13127
C         -5.44426       -3.07087        1.34184
H         -5.59141       -3.62097        2.27867
C         -6.71145       -2.24592        1.15651
O         -7.76229       -2.50028        1.70343
O         -6.51192       -1.22900        0.30102
C         -7.60061       -0.28708        0.17418
H         -7.32673        0.35022       -0.66869
H         -7.67877        0.29110        1.10065
H         -8.53540       -0.81550       -0.02864
C         -4.11878       -2.31015        1.30730
C         -3.74789       -1.15657        2.01700
N         -2.55925       -0.54008        1.76196
C         -2.45093        0.56253        2.57247
C         -3.49693        0.58431        3.57645
C         -3.98278        1.84385        4.26690
H         -4.86261        1.63448        4.88577
H         -4.30277        2.58734        3.52337
H         -3.20315        2.29938        4.89039
C         -4.50841       -0.46657        3.12601
C         -5.03795       -1.37429        4.27201
H         -5.98808       -1.81824        3.95965
H         -5.30138       -0.70039        5.09290
C         -4.10629       -2.52166        4.74637
H         -4.31677       -2.72753        5.80517
H         -4.32092       -3.44608        4.20341
C         -2.59746       -2.30743        4.62277
O         -2.10353       -1.14352        4.92232
O         -1.87829       -3.25627        4.25016
O         -0.04662       -2.20096        2.63624
H         -0.68117       -2.68425        3.25724
H          0.25294       -1.44957        3.17296
H        -10.87679       -0.16719        3.27906
H         -9.60962        0.49952        2.23290
H         -5.41659        0.08408        2.77598
H         -2.82180       -0.17762        4.43707
91
One extra e-,Propionate is deprotonated, C18 is protonated. TS for the H+ transfer from Asp274 to C17
C         -9.55783       -1.21613        4.12622
H         -8.76279       -1.45526        4.83507
C         -9.60147        0.30575        3.86359
H        -10.41316        0.60036        3.19247
H         -9.70892        0.87622        4.79522
C         -8.24864        0.74444        3.16780
O         -7.24320       -0.05408        3.45417
O         -8.21324        1.73186        2.43808
Mg        -0.66010       -1.51536        0.86633
C          4.30717        2.15781        0.62680
H          4.47411        1.08710        0.68840
H          5.18397        2.78166        0.47498
C          3.08960        2.70536        0.76482
H          3.02614        3.79436        0.74746
C          1.82247        2.01284        0.98570
C          0.76657        2.49016        1.72665
C          0.66347        3.79111        2.46274
H         -0.24639        4.33808        2.18534
H          1.52032        4.44076        2.26062
H          0.62259        3.63352        3.54880
C         -0.26792        1.45932        1.70740
C         -1.49484        1.57916        2.36632
H         -1.62254        2.48388        2.95350
N          0.16079        0.39606        0.95580
C          1.40616        0.69620        0.47431
C          2.12140       -0.07961       -0.44697
H          3.06077        0.33600       -0.79168
C          1.71674       -1.28570       -1.05028
N          0.56482       -1.94217       -0.75822
C          2.42806       -1.98418       -2.11982
C          3.74360       -1.55363       -2.69643
H          4.04619       -2.19242       -3.53237
H          4.54635       -1.59170       -1.94757
H          3.70429       -0.52073       -3.06638
C          1.64947       -3.05860       -2.47077
C          1.92522       -4.11132       -3.50756
H          1.00386       -4.33578       -4.06145
H          2.63409       -3.72419       -4.25023
C          2.48481       -5.41909       -2.91401
H          2.65727       -6.16556       -3.69931
H          3.43493       -5.23725       -2.39944
H          1.79074       -5.84591       -2.18215
C          0.46206       -3.00757       -1.61641
C         -0.65552       -3.84139       -1.70690
H         -0.61211       -4.64466       -2.43704
C         -1.87221       -3.69981       -1.00530
C         -3.07816       -4.49628       -1.21141
C         -3.25359       -5.64881       -2.15066
H         -4.27259       -6.03833       -2.07986
H         -2.55707       -6.46662       -1.92260
H         -3.07095       -5.35395       -3.19280
N         -2.08796       -2.72620       -0.05489
C         -3.37781       -2.85620        0.32715
C         -4.01134       -3.93915       -0.36040
C         -5.39301       -4.05309        0.09153
O         -6.26186       -4.83554       -0.24763
C         -5.58502       -2.90738        1.17301
H         -5.85664       -3.39168        2.11706
C         -6.78973       -2.05910        0.77462
O         -7.93029       -2.30236        1.10016
O         -6.43321       -1.05064       -0.04690
C         -7.49576       -0.17551       -0.46983
H         -7.07583        0.41061       -1.28913
H         -7.79135        0.48050        0.35353
H         -8.35533       -0.75742       -0.81156
C         -4.23204       -2.19975        1.22505
C         -3.88341       -1.05664        1.97609
N         -2.66826       -0.44801        1.69815
C         -2.58171        0.68186        2.40646
C         -3.83444        0.92409        3.24327
C         -4.60645        2.17450        2.75972
H         -5.54012        2.29424        3.31535
H         -4.87224        2.07869        1.70187
H         -4.00286        3.08199        2.88234
C         -4.62108       -0.39267        3.06553
C         -4.81328       -1.28595        4.32629
H         -5.15787       -2.27078        3.99796
H         -5.61223       -0.86249        4.94163
C         -3.56223       -1.47797        5.22033
H         -3.30538       -0.54778        5.73686
H         -3.83708       -2.21241        5.99091
C         -2.31139       -1.99615        4.48924
O         -1.25697       -1.29890        4.59595
O         -2.44467       -3.05975        3.81452
O         -0.19605       -2.50513        2.56128
H         -0.99157       -3.05970        2.82559
H         -0.27925       -1.89989        3.37066
H        -10.51172       -1.57504        4.53785
H         -9.35065       -1.76108        3.20209
H         -6.04349       -0.07797        2.98842
H         -3.54760        1.07959        4.28981
91
One extra e-, Asp274 and propionate groups are deprotonated, C17 and C18 are protonated
C         -9.67963       -0.66853        4.03749
H         -8.82471       -1.33838        3.92366
C         -9.29449        0.62190        4.79473
H        -10.13892        1.32452        4.82198
H         -9.04355        0.40889        5.84136
C         -8.09240        1.34810        4.15903
O         -7.57223        2.27973        4.84072
O         -7.68545        1.00758        3.01959
Mg        -0.79937       -1.40969        0.80056
C          4.34441        2.11011        0.65537
H          4.48179        1.03398        0.68994
H          5.23908        2.71329        0.52715
C          3.14156        2.68738        0.80157
H          3.10723        3.77753        0.81611
C          1.85622        2.02265        0.99650
C          0.80533        2.50686        1.73908
C          0.71928        3.78983        2.50731
H         -0.17850        4.35970        2.23701
H          1.58925        4.42876        2.32878
H          0.66621        3.60445        3.58831
C         -0.24513        1.49278        1.69233
C         -1.48035        1.60664        2.34887
H         -1.62428        2.50901        2.93500
N          0.15579        0.44391        0.92159
C          1.41300        0.72685        0.45255
C          2.10595       -0.04406       -0.47940
H          3.06064        0.34754       -0.80981
C          1.67287       -1.23306       -1.10259
N          0.50092       -1.86506       -0.84060
C          2.40549       -1.93424       -2.15704
C          3.74291       -1.52137       -2.69472
H          4.05402       -2.15736       -3.52967
H          4.52569       -1.58306       -1.92658
H          3.73230       -0.48428       -3.05447
C          1.62516       -2.99721       -2.52951
C          1.91806       -4.05545       -3.55587
H          1.00457       -4.28817       -4.11898
H          2.63330       -3.66902       -4.29264
C          2.47743       -5.35652       -2.94704
H          2.66359       -6.10636       -3.72578
H          3.42031       -5.16630       -2.42252
H          1.77729       -5.78296       -2.22086
C          0.41889       -2.93390       -1.70163
C         -0.67804       -3.79370       -1.80586
H         -0.60577       -4.60531       -2.52401
C         -1.88401       -3.68597       -1.08896
C         -3.04911       -4.56773       -1.18610
C         -3.20153       -5.76585       -2.06983
H         -4.17596       -6.23322       -1.90544
H         -2.42320       -6.51488       -1.87280
H         -3.12572       -5.49676       -3.13197
N         -2.10748       -2.68812       -0.17035
C         -3.34282       -2.90065        0.31419
C         -3.95264       -4.04885       -0.28084
C         -5.26685       -4.24548        0.32783
O         -6.12056       -5.07809        0.08604
C         -5.38957       -3.12855        1.44851
H         -5.37933       -3.65303        2.41106
C         -6.74650       -2.44639        1.35453
O         -7.71108       -2.77007        2.01171
O         -6.74837       -1.47981        0.41821
C         -7.98251       -0.73895        0.28972
H         -7.82153       -0.06848       -0.55606
H         -8.16530       -0.17162        1.20607
H         -8.81199       -1.42213        0.08750
C         -4.13707       -2.27021        1.27551
C         -3.77233       -1.09747        1.96030
N         -2.59813       -0.46642        1.68900
C         -2.54976        0.71090        2.36405
C         -3.84113        0.98684        3.11308
C         -4.62420        2.16202        2.49173
H         -5.57698        2.29286        3.01241
H         -4.84150        1.96664        1.43486
H         -4.04197        3.08965        2.55301
C         -4.58311       -0.37320        3.01385
C         -4.69125       -1.15697        4.35824
H         -5.08560       -2.15488        4.14320
H         -5.45273       -0.64043        4.95560
C         -3.41074       -1.30080        5.20214
H         -3.09370       -0.33815        5.61484
H         -3.65284       -1.94761        6.05701
C         -2.21784       -1.92706        4.45589
O         -1.11337       -1.30775        4.52286
O         -2.44205       -2.99012        3.80338
O         -0.22363       -2.50509        2.41253
H         -1.00518       -3.05891        2.69390
H         -0.24629       -1.93545        3.25265
H        -10.47855       -1.20563        4.56585
H        -10.03440       -0.43361        3.02991
H         -5.61206       -0.21630        2.66957
H         -3.61845        1.24027        4.15551
91
Two extra e-,Asp274 and propionate  are protonated
C        -10.20062        0.28162        1.89817
H         -9.31553       -0.27063        1.56943
C         -9.88115        1.21172        3.08975
H        -10.80672        1.64977        3.49010
H         -9.40405        0.66129        3.90480
C         -8.99075        2.36512        2.67661
O         -8.00028        2.59791        3.57518
O         -9.12480        3.03571        1.67487
Mg        -0.93112       -1.23090        0.60412
C          4.37226        2.28530        0.41239
H          4.56883        1.27902        0.05842
H          5.20884        2.98124        0.38328
C          3.17290        2.67822        0.90751
H          3.14481        3.70445        1.28830
C          1.91583        1.98479        1.05958
C          0.85680        2.44983        1.89450
C          0.87476        3.69754        2.72812
H         -0.10576        3.89545        3.17564
H          1.13909        4.59007        2.13790
H          1.60250        3.65140        3.55550
C         -0.17788        1.49774        1.81564
C         -1.43356        1.52156        2.51479
H         -1.57118        2.36862        3.18247
N          0.18865        0.48208        0.94451
C          1.44244        0.76076        0.47442
C          2.11264       -0.03692       -0.51952
H          3.04125        0.37574       -0.89459
C          1.67662       -1.20663       -1.11098
N          0.51460       -1.89178       -0.80506
C          2.38751       -1.91515       -2.18792
C          3.69565       -1.40485       -2.72788
H          4.14748       -2.06522       -3.46874
H          4.42251       -1.26755       -1.91549
H          3.57036       -0.41660       -3.19277
C          1.62839       -3.00225       -2.52930
C          1.79457       -4.09381       -3.56066
H          0.93298       -4.05191       -4.24483
H          1.68889       -5.06229       -3.04824
C          3.07025       -4.14947       -4.40902
H          3.03283       -5.01683       -5.08193
H          3.96923       -4.25046       -3.79009
H          3.18975       -3.25552       -5.03127
C          0.42534       -2.97455       -1.67314
C         -0.62454       -3.87103       -1.75613
H         -0.53322       -4.67833       -2.47850
C         -1.87615       -3.81258       -1.04252
C         -3.00382       -4.64491       -1.17151
C         -3.17322       -5.83800       -2.06696
H         -4.18186       -6.24851       -1.94624
H         -2.45849       -6.64813       -1.84621
H         -3.04172       -5.59378       -3.13403
N         -2.11406       -2.78891       -0.10751
C         -3.37980       -2.96084        0.31633
C         -3.98833       -4.08460       -0.29219
C         -5.31928       -4.22889        0.18698
O         -6.21384       -5.05567       -0.04710
C         -5.54802       -2.99128        1.18735
H         -5.89550       -3.38868        2.14515
C         -6.68037       -2.16097        0.63351
O         -7.77079       -1.99158        1.16160
O         -6.38183       -1.61204       -0.57031
C         -7.41474       -0.84466       -1.17696
H         -7.01200       -0.52168       -2.13930
H         -7.67395        0.02921       -0.56893
H         -8.31803       -1.44640       -1.32567
C         -4.20483       -2.25655        1.24965
C         -3.80074       -1.11195        1.93313
N         -2.56592       -0.52639        1.70150
C         -2.48301        0.62439        2.47002
C         -3.71463        0.76164        3.24155
C         -4.01724        1.88459        4.19229
H         -5.09449        1.97201        4.38470
H         -3.67316        2.84539        3.78861
H         -3.52098        1.75636        5.16583
C         -4.51625       -0.30823        2.94064
C         -5.84266       -0.61331        3.59232
H         -6.36924       -1.41288        3.07428
H         -6.50451        0.26387        3.53958
C         -5.73836       -0.98069        5.09417
H         -5.35088       -0.14693        5.68433
H         -6.74523       -1.21391        5.47495
C         -4.85853       -2.16981        5.41230
O         -4.03727       -2.22518        6.30469
O         -5.12087       -3.23098        4.61099
O          0.08167       -2.88901        1.79897
H         -0.66963       -3.42170        1.47003
H          0.64543       -2.81528        0.99311
H        -10.95728       -0.45368        2.19296
H        -10.59024        0.86808        1.06032
H         -7.44755        3.30930        3.19926
H         -4.45190       -3.90710        4.82424
91
Two extra e-,Asp274 protonated. TS for the H+ transfer from propionate to C18
C        -10.07271        0.05683        2.32464
H         -9.29407       -0.70883        2.32279
C         -9.73057        1.21230        3.29149
H        -10.45435        2.02857        3.20495
H         -9.70882        0.85366        4.32509
C         -8.35859        1.72998        2.89092
O         -7.37824        1.10968        3.56794
O         -8.16889        2.53851        2.00200
Mg        -0.83038       -1.34846        0.74648
C          4.31419        2.27047        0.45856
H          4.49808        1.20455        0.37819
H          5.17050        2.92987        0.33120
C          3.09580        2.77185        0.72902
H          3.02963        3.85702        0.84045
C          1.84148        2.06185        0.94308
C          0.80372        2.52804        1.71858
C          0.71287        3.81920        2.47453
H         -0.23377        4.33405        2.26306
H          1.53207        4.50416        2.22832
H          0.74144        3.65344        3.56137
C         -0.23140        1.49502        1.73209
C         -1.41065        1.58012        2.45127
H         -1.53020        2.45795        3.08025
N          0.17933        0.44195        0.94518
C          1.42045        0.74421        0.42411
C          2.10984       -0.02600       -0.49546
H          3.04277        0.38195       -0.86729
C          1.69923       -1.26148       -1.09351
N          0.53941       -1.92195       -0.79896
C          2.42133       -1.96139       -2.11570
C          3.74315       -1.54463       -2.69380
H          4.02983       -2.17946       -3.54207
H          4.56380       -1.60163       -1.96076
H          3.72816       -0.50649       -3.05763
C          1.65044       -3.07551       -2.45399
C          1.97502       -4.14381       -3.46123
H          1.06164       -4.45996       -3.98580
H          2.63868       -3.73940       -4.24000
C          2.64202       -5.39217       -2.84869
H          2.85647       -6.15637       -3.61111
H          3.58504       -5.12446       -2.35722
H          1.99206       -5.83814       -2.08785
C          0.47635       -3.02612       -1.62969
C         -0.62919       -3.91946       -1.70749
H         -0.56001       -4.71564       -2.44592
C         -1.81193       -3.83147       -0.98392
C         -3.01720       -4.62235       -1.16320
C         -3.22152       -5.75442       -2.12510
H         -4.25070       -6.12104       -2.06146
H         -2.54470       -6.59556       -1.91630
H         -3.02821       -5.44630       -3.16215
N         -2.01303       -2.87287        0.01590
C         -3.29815       -3.00610        0.41991
C         -3.94462       -4.08871       -0.28079
C         -5.31317       -4.18118        0.17092
O         -6.22261       -4.94310       -0.15193
C         -5.47150       -3.03625        1.26912
H         -5.77946       -3.52545        2.20339
C         -6.62807       -2.12826        0.90688
O         -7.66745       -2.02344        1.53429
O         -6.39090       -1.43144       -0.22826
C         -7.40114       -0.50062       -0.61310
H         -7.08624       -0.11056       -1.58303
H         -7.47282        0.31824        0.10997
H         -8.37715       -0.99010       -0.69585
C         -4.11086       -2.34579        1.32113
C         -3.75183       -1.14679        2.05134
N         -2.58227       -0.46428        1.70417
C         -2.46568        0.60522        2.54007
C         -3.50365        0.57850        3.53874
C         -3.95495        1.79242        4.32230
H         -4.59064        1.50594        5.17145
H         -4.53489        2.51413        3.71716
H         -3.10320        2.34583        4.73892
C         -4.38935       -0.53369        3.14239
C         -5.16625       -1.30106        4.19234
H         -6.12474       -1.68792        3.82250
H         -5.42165       -0.62183        5.01642
C         -4.34579       -2.50402        4.74901
H         -4.70689       -2.78513        5.75296
H         -4.48590       -3.38089        4.11100
C         -2.82257       -2.29629        4.84024
O         -2.37646       -1.11631        5.19705
O         -2.06590       -3.25237        4.61894
O         -0.38823       -2.72855        2.38451
H         -0.82442       -2.69775        3.26992
H         -0.90777       -3.39847        1.90058
H        -11.02800       -0.40643        2.60149
H        -10.16644        0.44294        1.30384
H         -6.50823        1.28465        3.14643
H         -2.83778       -0.28142        4.53139
91
Two extra e-,Asp274 and  C18 are protonated. Propionate is deprotonated.
C         -9.80228       -0.51951        3.73699
H         -8.93328       -1.05020        3.34124
C         -9.39309        0.66077        4.64609
H        -10.28214        1.16923        5.04777
H         -8.80530        0.32298        5.50467
C         -8.58627        1.69521        3.88794
O         -7.70436        2.33761        4.69251
O         -8.70064        1.95815        2.70905
Mg        -0.82288       -1.37234        0.81650
C          4.37004        2.22868        0.49092
H          4.55628        1.16069        0.44645
H          5.22719        2.88304        0.34471
C          3.14861        2.73898        0.73580
H          3.08665        3.82756        0.81906
C          1.88843        2.04384        0.95281
C          0.84220        2.52601        1.72855
C          0.76705        3.81372        2.49218
H         -0.20047        4.31039        2.33853
H          1.55480        4.51688        2.19578
H          0.86756        3.65722        3.57744
C         -0.19349        1.51325        1.72240
C         -1.38861        1.57909        2.46862
H         -1.45644        2.38814        3.19163
N          0.19478        0.46641        0.93686
C          1.45160        0.74985        0.43764
C          2.13018       -0.04130       -0.48775
H          3.07758        0.35120       -0.84223
C          1.71321       -1.25040       -1.08296
N          0.53411       -1.89951       -0.80168
C          2.42460       -1.94714       -2.12562
C          3.75677       -1.54782       -2.69336
H          4.01055       -2.14121       -3.58069
H          4.57745       -1.68188       -1.97204
H          3.77543       -0.49051       -2.99206
C          1.63329       -3.02581       -2.48862
C          1.92008       -4.07902       -3.52254
H          1.00488       -4.30802       -4.08776
H          2.63912       -3.69697       -4.26176
C          2.47153       -5.39206       -2.93129
H          2.65166       -6.14544       -3.71243
H          3.41601       -5.21189       -2.40415
H          1.76651       -5.81083       -2.20517
C          0.44858       -2.96590       -1.65804
C         -0.66817       -3.83823       -1.76735
H         -0.59798       -4.64632       -2.49125
C         -1.86041       -3.71189       -1.05936
C         -3.04981       -4.55710       -1.16860
C         -3.23212       -5.73904       -2.07072
H         -4.22253       -6.18023       -1.92243
H         -2.47660       -6.51437       -1.88021
H         -3.13438       -5.45979       -3.12968
N         -2.06907       -2.72386       -0.11465
C         -3.31181       -2.90973        0.37287
C         -3.94689       -4.03615       -0.25762
C         -5.25911       -4.21824        0.33306
O         -6.15093       -5.01623        0.06821
C         -5.35228       -3.13902        1.49031
H         -5.39083       -3.69045        2.43806
C         -6.65022       -2.36535        1.39126
O         -7.59240       -2.45827        2.15714
O         -6.66855       -1.55574        0.30726
C         -7.83966       -0.75372        0.14867
H         -7.71098       -0.23511       -0.80368
H         -7.92772       -0.02507        0.96003
H         -8.74069       -1.37547        0.12742
C         -4.07895       -2.30805        1.35612
C         -3.70697       -1.15357        2.12970
N         -2.58181       -0.40699        1.67271
C         -2.42210        0.63203        2.50380
C         -3.49847        0.64364        3.59072
C         -4.36701        1.92057        3.58950
H         -5.11579        1.86911        4.39132
H         -4.89235        2.02297        2.63157
H         -3.76016        2.82348        3.74722
C         -4.26123       -0.63071        3.27917
C         -4.96396       -1.40652        4.35818
H         -5.53597       -2.23315        3.93193
H         -5.69788       -0.78540        4.90127
C         -3.95444       -1.99401        5.40658
H         -3.68969       -1.22605        6.14279
H         -4.43821       -2.82639        5.93852
C         -2.65641       -2.48265        4.71497
O         -1.64318       -1.72216        4.84389
O         -2.72116       -3.53982        4.03510
O         -0.50867       -2.47781        2.57602
H         -1.19152       -3.18141        2.67116
H         -0.71735       -2.02016        3.45488
H        -10.41265       -1.23208        4.30338
H        -10.39110       -0.15518        2.88951
H         -7.15106        2.89409        4.11112
H         -2.99306        0.56734        4.56414
91
Two extra e-, Propionate is deprotonated. C18 is protonated. TS from the H+ transfer from Asp274 to C17
C         -9.81214        0.79918        2.15426
H         -9.46500       -0.20258        1.89426
C         -9.51921        1.10719        3.63963
H         -9.78411        2.13519        3.91456
H        -10.07717        0.44158        4.30843
C         -7.99620        0.90496        3.96964
O         -7.27690        0.51721        2.92952
O         -7.58498        1.10605        5.10555
Mg        -0.69705       -1.44818        0.83121
C          4.33283        2.25909        0.42300
H          4.53357        1.19328        0.39095
H          5.18028        2.92278        0.26502
C          3.10798        2.75601        0.67286
H          3.02915        3.84374        0.74272
C          1.86110        2.04080        0.90946
C          0.81757        2.50594        1.69386
C          0.73167        3.79838        2.44956
H         -0.21956        4.31134        2.25703
H          1.54290        4.48534        2.18299
H          0.78711        3.63847        3.53614
C         -0.20559        1.47715        1.69861
C         -1.40516        1.56011        2.43390
H         -1.47920        2.41603        3.09954
N          0.19990        0.43233        0.91693
C          1.44167        0.73316        0.40331
C          2.13282       -0.05447       -0.52124
H          3.06607        0.35542       -0.89179
C          1.72851       -1.27800       -1.09730
N          0.57391       -1.93858       -0.78164
C          2.42529       -1.98751       -2.14911
C          3.73604       -1.57482       -2.75411
H          3.98918       -2.18873       -3.62684
H          4.56981       -1.66643       -2.04202
H          3.72144       -0.52695       -3.08386
C          1.64187       -3.08057       -2.47389
C          1.91755       -4.14727       -3.49730
H          0.99292       -4.39287       -4.03873
H          2.61674       -3.76891       -4.25632
C          2.49472       -5.44372       -2.89517
H          2.66679       -6.20581       -3.66865
H          3.44788       -5.24573       -2.39083
H          1.80976       -5.85992       -2.14876
C          0.47253       -3.02016       -1.61685
C         -0.65009       -3.87484       -1.68415
H         -0.60032       -4.69602       -2.39538
C         -1.85113       -3.72315       -0.98332
C         -3.05064       -4.53145       -1.13586
C         -3.24042       -5.71895       -2.03004
H         -4.25829       -6.10649       -1.92603
H         -2.53848       -6.52904       -1.78683
H         -3.07563       -5.46498       -3.08687
N         -2.06764       -2.71617       -0.05262
C         -3.34182       -2.84375        0.36414
C         -3.97591       -3.95832       -0.28235
C         -5.33691       -4.08175        0.19793
O         -6.21061       -4.88785       -0.09880
C         -5.52348       -2.91115        1.25059
H         -5.79357       -3.37226        2.20641
C         -6.72737       -2.08584        0.82912
O         -7.85255       -2.20376        1.26789
O         -6.40689       -1.23888       -0.17930
C         -7.45404       -0.37241       -0.61343
H         -7.05419        0.16202       -1.47828
H         -7.70902        0.32783        0.18542
H         -8.34617       -0.94204       -0.89420
C         -4.18127       -2.17615        1.26955
C         -3.83639       -1.03213        2.03681
N         -2.62723       -0.42140        1.71249
C         -2.48813        0.67048        2.48220
C         -3.66313        0.83658        3.44906
C         -4.37195        2.19933        3.32563
H         -5.19120        2.26340        4.05066
H         -4.79882        2.32335        2.32282
H         -3.68430        3.03784        3.50902
C         -4.55941       -0.38727        3.12934
C         -4.89770       -1.31732        4.31951
H         -5.32060       -2.24700        3.92393
H         -5.68495       -0.86574        4.94007
C         -3.73339       -1.70264        5.28390
H         -3.49322       -0.85967        5.94169
H         -4.09193       -2.52367        5.92340
C         -2.43506       -2.15271        4.58365
O         -1.42762       -1.38684        4.70939
O         -2.47796       -3.22354        3.91077
O         -0.29247       -2.41978        2.58918
H         -1.04972       -3.03256        2.82255
H         -0.43349       -1.84132        3.40753
H        -10.88872        0.87262        1.93951
H         -9.29032        1.51139        1.50807
H         -6.21095        0.21158        3.03040
H         -3.25001        0.76664        4.46429
91
Two extra e-,Final product state: Asp274 and propionate deprotonated. C17 and C18 protonated
C         -9.66501       -0.69000        4.11055
H         -8.78901       -1.17826        3.68050
C         -9.24820        0.53874        4.94930
H        -10.12690        1.07050        5.33793
H         -8.68115        0.19864        5.83061
C         -8.34484        1.56399        4.18918
O         -8.38909        2.74450        4.59427
O         -7.62199        1.07990        3.25973
Mg        -0.80190       -1.44735        0.83065
C          4.31811        2.16768        0.64316
H          4.48991        1.09620        0.65080
H          5.19135        2.80346        0.51699
C          3.09624        2.70242        0.80907
H          3.03660        3.79232        0.84560
C          1.82498        2.01308        0.99366
C          0.75153        2.50080        1.71508
C          0.64228        3.80259        2.45097
H         -0.29354        4.32169        2.20877
H          1.47113        4.47792        2.21288
H          0.64737        3.65200        3.53940
C         -0.27944        1.47845        1.68035
C         -1.53264        1.59141        2.30924
H         -1.70550        2.51209        2.85962
N          0.14975        0.41710        0.93963
C          1.41073        0.70409        0.47813
C          2.11938       -0.08014       -0.43304
H          3.07405        0.31537       -0.76116
C          1.70554       -1.28022       -1.04868
N          0.52829       -1.91713       -0.79837
C          2.44653       -1.98544       -2.08125
C          3.79256       -1.58354       -2.61018
H          4.08163       -2.18797       -3.47784
H          4.58391       -1.69986       -1.85558
H          3.80925       -0.53093       -2.92301
C          1.66662       -3.05653       -2.45845
C          1.97766       -4.11683       -3.47859
H          1.07497       -4.35209       -4.05907
H          2.70832       -3.73422       -4.20421
C          2.52497       -5.41935       -2.86217
H          2.72408       -6.17464       -3.63475
H          3.45822       -5.22903       -2.31971
H          1.81021       -5.83948       -2.14665
C          0.45730       -2.99028       -1.65182
C         -0.64804       -3.85037       -1.77078
H         -0.56488       -4.66059       -2.49132
C         -1.86154       -3.74271       -1.08102
C         -3.03270       -4.59028       -1.21378
C         -3.20117       -5.77625       -2.11454
H         -4.19478       -6.21215       -1.97570
H         -2.45435       -6.55558       -1.90807
H         -3.09225       -5.50465       -3.17396
N         -2.09251       -2.74439       -0.14421
C         -3.33657       -2.93783        0.30192
C         -3.95572       -4.06100       -0.32158
C         -5.28709       -4.23924        0.23914
O         -6.15123       -5.05532       -0.04270
C         -5.42277       -3.13787        1.37764
H         -5.45248       -3.68975        2.32560
C         -6.77142       -2.43705        1.28607
O         -7.77318       -2.84999        1.83280
O         -6.72561       -1.34313        0.50528
C         -7.92408       -0.53391        0.47734
H         -7.79636        0.13141       -0.37968
H         -7.99702        0.04198        1.40895
H         -8.80309       -1.16995        0.34387
C         -4.15013       -2.29749        1.26118
C         -3.79358       -1.15084        1.95280
N         -2.60702       -0.51142        1.69880
C         -2.59259        0.68423        2.32621
C         -3.92564        0.97523        3.00464
C         -4.74671        2.01248        2.21065
H         -5.75954        2.08274        2.62890
H         -4.83410        1.70298        1.16085
H         -4.25745        2.99548        2.23076
C         -4.59557       -0.42441        3.01667
C         -4.58604       -1.14629        4.39751
H         -4.90356       -2.18387        4.24419
H         -5.36782       -0.65848        4.99418
C         -3.27687       -1.15899        5.20888
H         -2.95906       -0.14494        5.47192
H         -3.48602       -1.67755        6.15704
C         -2.08623       -1.87539        4.53702
O         -0.96399       -1.28506        4.59737
O         -2.32214       -2.97854        3.96329
O         -0.18790       -2.52948        2.45289
H         -0.97071       -3.05385        2.79113
H         -0.15384       -1.93826        3.27432
H        -10.22590       -1.42584        4.70702
H        -10.30724       -0.38780        3.27228
H         -5.64946       -0.32760        2.74022
H         -3.77134        1.35832        4.01963
91
Two extra e-,Propionate is protonated. TS from the H+ transfer from Asp274 to C17
C         -9.93215        0.43344        2.40349
H         -9.41189       -0.52480        2.35880
C         -9.52948        1.22284        3.66907
H         -9.90909        2.25105        3.67009
H         -9.89088        0.74004        4.58473
C         -7.94273        1.29300        3.79482
O         -7.28077        0.67144        2.84201
O         -7.45967        1.89671        4.75111
Mg        -0.79172       -1.32587        0.60251
C          4.30783        2.30021        0.46628
H          4.49727        1.26135        0.22137
H          5.15763        2.97803        0.41823
C          3.09731        2.74937        0.85805
H          3.04796        3.80444        1.13973
C          1.84175        2.03924        1.00893
C          0.78422        2.48877        1.79074
C          0.72873        3.75524        2.59580
H         -0.29940        4.11906        2.69510
H          1.31505        4.55922        2.13373
H          1.12251        3.62003        3.61455
C         -0.25168        1.48378        1.74183
C         -1.46491        1.55736        2.42281
H         -1.58171        2.43935        3.04749
N          0.17493        0.44655        0.91413
C          1.41557        0.74841        0.43318
C          2.12608       -0.02431       -0.50508
H          3.06000        0.38791       -0.86488
C          1.70015       -1.22880       -1.12553
N          0.54305       -1.88414       -0.85208
C          2.42367       -1.94914       -2.16311
C          3.74970       -1.53169       -2.72559
H          4.07265       -2.19114       -3.54067
H          4.54417       -1.54226       -1.96365
H          3.71999       -0.50657       -3.12338
C          1.65270       -3.04522       -2.50535
C          1.97672       -4.11787       -3.50893
H          1.06246       -4.42761       -4.03348
H          2.64610       -3.71819       -4.28385
C          2.63204       -5.36519       -2.88336
H          2.84229       -6.13416       -3.64066
H          3.57569       -5.10125       -2.39146
H          1.97601       -5.80148       -2.12246
C          0.46046       -2.99632       -1.68349
C         -0.62947       -3.87297       -1.74109
H         -0.55320       -4.68657       -2.46095
C         -1.84055       -3.80683       -1.01674
C         -2.99479       -4.63311       -1.15620
C         -3.18582       -5.80484       -2.07545
H         -4.18119       -6.23359       -1.92252
H         -2.44347       -6.59837       -1.90304
H         -3.10104       -5.52074       -3.13502
N         -2.07012       -2.80718       -0.04825
C         -3.34247       -2.97351        0.37846
C         -3.94870       -4.10003       -0.26684
C         -5.28995       -4.26238        0.21246
O         -6.15834       -5.09681       -0.05919
C         -5.49835       -3.09252        1.28698
H         -5.73727       -3.59207        2.23539
C         -6.74440       -2.30786        0.93738
O         -7.81009       -2.38630        1.52055
O         -6.55006       -1.50743       -0.13713
C         -7.62782       -0.62433       -0.45010
H         -7.32663       -0.10822       -1.36487
H         -7.76676        0.08797        0.36674
H         -8.55887       -1.17764       -0.61318
C         -4.18491       -2.30689        1.29888
C         -3.85863       -1.07965        1.93050
N         -2.65223       -0.49190        1.66490
C         -2.57413        0.66325        2.46115
C         -3.70055        0.79278        3.28808
C         -3.95423        1.85578        4.31819
H         -5.02515        2.07463        4.40504
H         -3.43227        2.79236        4.08126
H         -3.61815        1.54473        5.31970
C         -4.62807       -0.30086        2.98230
C         -5.18315       -1.12535        4.15907
H         -6.05205       -1.71264        3.83932
H         -5.54149       -0.44542        4.94096
C         -4.18095       -2.13220        4.80007
H         -3.84212       -2.84036        4.03901
H         -4.69840       -2.68551        5.59496
C         -2.99629       -1.46220        5.44261
O         -3.01066       -0.77288        6.44316
O         -1.81252       -1.73306        4.80301
O         -0.51597       -2.64616        2.32564
H         -1.11323       -2.25862        2.99770
H         -1.10208       -3.23581        1.80436
H        -11.01790        0.25449        2.37247
H         -9.66157        0.99302        1.50254
H         -6.08020        0.38855        2.84660
H         -1.14212       -1.17159        5.23490
91
Two extra e-, Asp274 deprotonated. C17 and  propionate protonated
C         -9.97759        0.29090        2.78092
H         -9.35398       -0.60508        2.83446
C         -9.54588        1.33103        3.83863
H        -10.13030        2.25839        3.73503
H         -9.74191        0.96278        4.85479
C         -8.02139        1.69439        3.74726
O         -7.55763        2.34237        4.71554
O         -7.41316        1.30216        2.70765
Mg        -0.87932       -1.29123        0.63512
C          4.31605        2.23490        0.45953
H          4.47847        1.17360        0.30598
H          5.18293        2.88455        0.36110
C          3.11413        2.74144        0.78725
H          3.07242        3.81732        0.97102
C          1.84906        2.04461        0.97801
C          0.82359        2.48888        1.78585
C          0.76826        3.74380        2.60582
H         -0.19151        4.25835        2.47676
H          1.56408        4.44683        2.33748
H          0.87046        3.53241        3.67963
C         -0.22449        1.47697        1.75152
C         -1.40766        1.55076        2.46106
H         -1.52958        2.43602        3.07894
N          0.17216        0.45505        0.90273
C          1.40110        0.76032        0.39802
C          2.07869        0.00761       -0.56519
H          3.00994        0.41480       -0.93855
C          1.63597       -1.19476       -1.17794
N          0.48213       -1.85018       -0.88659
C          2.35368       -1.90022       -2.22656
C          3.67093       -1.47234       -2.80333
H          3.98589       -2.12726       -3.62460
H          4.47468       -1.48359       -2.05192
H          3.63091       -0.44695       -3.19800
C          1.58821       -2.99848       -2.56308
C          1.90613       -4.06624       -3.57388
H          0.98882       -4.37734       -4.09197
H          2.56570       -3.65924       -4.35294
C          2.57407       -5.31263       -2.96024
H          2.78039       -6.07610       -3.72355
H          3.52142       -5.04618       -2.47706
H          1.92892       -5.75713       -2.19479
C          0.40771       -2.95833       -1.72248
C         -0.66083       -3.86101       -1.77681
H         -0.58138       -4.66142       -2.51004
C         -1.84629       -3.82605       -1.01991
C         -2.99935       -4.67011       -1.12575
C         -3.20722       -5.82710       -2.05880
H         -4.18096       -6.28764       -1.86616
H         -2.43413       -6.60033       -1.94148
H         -3.18503       -5.51628       -3.11337
N         -2.04816       -2.84930       -0.03247
C         -3.28788       -3.05041        0.44160
C         -3.91422       -4.16618       -0.18696
C         -5.23873       -4.33131        0.36249
O         -6.11233       -5.15910        0.11312
C         -5.38747       -3.19377        1.47413
H         -5.52362       -3.72642        2.42432
C         -6.67989       -2.41866        1.27808
O         -7.68214       -2.58619        1.94699
O         -6.58289       -1.53663        0.26838
C         -7.70069       -0.64160        0.09933
H         -7.49688       -0.11311       -0.83518
H         -7.74528        0.05776        0.94291
H         -8.63324       -1.20879        0.02345
C         -4.08700       -2.38893        1.40131
C         -3.73194       -1.17583        2.00000
N         -2.54441       -0.56043        1.75484
C         -2.51972        0.64054        2.51220
C         -3.65297        0.80963        3.27183
C         -4.05625        1.94542        4.15949
H         -5.13401        2.14957        4.07487
H         -3.50882        2.86633        3.91881
H         -3.86291        1.72327        5.22163
C         -4.56320       -0.36622        2.99844
C         -5.00372       -1.13924        4.26782
H         -5.82847       -1.81536        4.01654
H         -5.40398       -0.41453        4.98466
C         -3.89644       -1.98578        4.93646
H         -3.54052       -2.74867        4.23791
H         -4.32614       -2.49274        5.81005
C         -2.72335       -1.18523        5.45012
O         -2.73327       -0.39697        6.37155
O         -1.54378       -1.50304        4.81521
O         -0.38119       -2.59878        2.33222
H         -0.92331       -2.20761        3.04846
H         -0.96951       -3.25476        1.91019
H        -11.03172       -0.00752        2.90595
H         -9.85936        0.70489        1.77502
H         -5.50011        0.01307        2.55470
H         -0.88479       -0.86877        5.15417
91
Two extra e-,Asp274 deprotonated. C17 is protonated. TS for the H+ transfer from propionate to C18
C         -9.84751        0.05767        3.28564
H         -9.26013       -0.85945        3.19094
C         -9.37297        0.90622        4.48636
H         -9.91019        1.86757        4.51118
H         -9.58559        0.40593        5.43966
C         -7.82859        1.19035        4.41499
O         -7.25915        1.43779        5.50540
O         -7.31445        1.14650        3.25779
Mg        -0.82750       -1.35932        0.73265
C          4.27088        2.31760        0.38793
H          4.47212        1.25272        0.33778
H          5.11542        2.98500        0.23207
C          3.04929        2.80790        0.65800
H          2.96288        3.89332        0.74164
C          1.81118        2.07663        0.90372
C          0.78589        2.51228        1.71343
C          0.69613        3.78642        2.49750
H         -0.26097        4.29338        2.32255
H          1.50049        4.48443        2.24189
H          0.75863        3.59805        3.57831
C         -0.22823        1.46125        1.72653
C         -1.38397        1.49660        2.49324
H         -1.49656        2.35622        3.14753
N          0.17714        0.43777        0.90427
C          1.39720        0.76311        0.37644
C          2.08954       -0.00445       -0.55590
H          3.01308        0.41295       -0.93900
C          1.68299       -1.23810       -1.12663
N          0.54020       -1.90915       -0.81371
C          2.40613       -1.94370       -2.16598
C          3.71396       -1.50568       -2.75808
H          4.02466       -2.16089       -3.58035
H          4.52592       -1.50898       -2.01609
H          3.66016       -0.48289       -3.15641
C          1.65132       -3.05469       -2.48813
C          1.97141       -4.12682       -3.49331
H          1.05717       -4.43222       -4.02029
H          2.64134       -3.72614       -4.26643
C          2.62392       -5.37682       -2.87064
H          2.83350       -6.14178       -3.63120
H          3.56752       -5.11640       -2.37721
H          1.96768       -5.81725       -2.11229
C          0.47307       -3.01305       -1.64558
C         -0.61428       -3.89808       -1.72397
H         -0.53681       -4.70147       -2.45331
C         -1.81681       -3.81618       -1.00945
C         -2.99945       -4.62770       -1.16595
C         -3.19963       -5.78057       -2.10407
H         -4.20298       -6.19654       -1.97291
H         -2.47061       -6.58505       -1.93141
H         -3.09331       -5.47749       -3.15536
N         -2.02835       -2.83628       -0.03707
C         -3.28642       -3.00216        0.38979
C         -3.92531       -4.09450       -0.26858
C         -5.27497       -4.23046        0.24452
O         -6.16515       -5.01053       -0.07042
C         -5.40525       -3.14113        1.39962
H         -5.53348       -3.71476        2.32662
C         -6.69136       -2.33958        1.26331
O         -7.72544       -2.62064        1.83600
O         -6.54413       -1.29850        0.42578
C         -7.64043       -0.36106        0.38155
H         -7.41633        0.29508       -0.46293
H         -7.67245        0.20409        1.32129
H         -8.58444       -0.88860        0.21803
C         -4.09369       -2.35494        1.35072
C         -3.71683       -1.20440        2.04280
N         -2.55137       -0.55081        1.74609
C         -2.43579        0.53384        2.60055
C         -3.40624        0.51126        3.62866
C         -3.80468        1.71333        4.46589
H         -4.82756        1.60493        4.84964
H         -3.79690        2.64362        3.87695
H         -3.13394        1.87164        5.32390
C         -4.45042       -0.52099        3.19117
C         -4.95753       -1.43384        4.33928
H         -5.91448       -1.87734        4.03970
H         -5.20538       -0.77355        5.17856
C         -4.05734       -2.59753        4.79927
H         -3.95978       -3.31468        3.97069
H         -4.55878       -3.14810        5.60286
C         -2.61152       -2.39609        5.27280
O         -2.08114       -3.24288        5.97892
O         -1.92583       -1.35406        4.80596
O         -0.29085       -2.30427        2.60907
H         -0.65707       -3.20261        2.58969
H         -0.74350       -1.87939        3.38026
H        -10.91168       -0.21805        3.37286
H         -9.71604        0.62071        2.35787
H         -5.34827        0.01463        2.83480
H         -2.56666       -0.48676        4.37692
91
Two extra e-,Asp274 deprotonated. C18 is protonated with the wrong stereochemistry. Propionate is protonated.
C         -9.62277        1.49372        2.82413
H         -9.39758        0.42360        2.90358
C         -9.07749        2.26820        4.04471
H         -9.29864        3.33959        3.91826
H         -9.54802        1.93524        4.97759
C         -7.52071        2.07531        4.14176
O         -7.06445        1.75499        5.27150
O         -6.89265        2.24107        3.05881
Mg        -0.82619       -1.33193        0.69761
C          4.33117        2.22392        0.53620
H          4.51568        1.15476        0.51563
H          5.19141        2.87367        0.39053
C          3.10827        2.73932        0.75378
H          3.03860        3.82797        0.81257
C          1.84994        2.03519        0.96679
C          0.79712        2.50707        1.73323
C          0.70034        3.79654        2.49095
H         -0.21601        4.34419        2.23287
H          1.55250        4.45616        2.29276
H          0.66499        3.62777        3.57720
C         -0.23387        1.48211        1.72515
C         -1.44740        1.55575        2.43377
H         -1.59892        2.44697        3.03443
N          0.17797        0.43811        0.94860
C          1.43580        0.73261        0.44864
C          2.11763       -0.05113       -0.47423
H          3.05843        0.35262       -0.83341
C          1.72222       -1.27990       -1.06087
N          0.55282       -1.94747       -0.77110
C          2.44604       -1.98818       -2.07767
C          3.77541       -1.58489       -2.64956
H          4.01115       -2.15330       -3.55766
H          4.60532       -1.74982       -1.94511
H          3.80008       -0.51999       -2.91705
C          1.67509       -3.09675       -2.41619
C          1.99402       -4.16982       -3.41992
H          1.08483       -4.45328       -3.96946
H          2.69041       -3.78171       -4.17701
C          2.60343       -5.44093       -2.79512
H          2.80965       -6.20766       -3.55602
H          3.54331       -5.20770       -2.28082
H          1.92014       -5.86894       -2.05347
C          0.49325       -3.04319       -1.59442
C         -0.61820       -3.93446       -1.68069
H         -0.56765       -4.70464       -2.44624
C         -1.79256       -3.84919       -0.94629
C         -3.03731       -4.57988       -1.18737
C         -3.26953       -5.63045       -2.22954
H         -4.31151       -5.96261       -2.20551
H         -2.62374       -6.50653       -2.07424
H         -3.04902       -5.25185       -3.23697
N         -1.97102       -2.95208        0.10734
C         -3.27947       -3.04891        0.47849
C         -3.94945       -4.05425       -0.29833
C         -5.35130       -4.09193        0.10229
O         -6.26772       -4.77718       -0.32748
C         -5.48634       -3.03208        1.26983
H         -5.79093       -3.59008        2.16490
C         -6.62988       -2.05495        1.00298
O         -7.75504       -2.18677        1.44218
O         -6.23811       -1.02543        0.22995
C         -7.13491        0.10075        0.16562
H         -6.79305        0.69367       -0.68531
H         -7.05819        0.68550        1.08982
H         -8.16362       -0.23563        0.01534
C         -4.09609       -2.40097        1.38399
C         -3.73412       -1.23578        2.16242
N         -2.52206       -0.55074        1.78925
C         -2.47924        0.60014        2.48277
C         -3.71767        0.75662        3.36461
C         -3.46586        1.20054        4.81593
H         -4.43088        1.35789        5.31202
H         -2.92265        2.15371        4.84133
H         -2.86845        0.46342        5.36833
C         -4.39871       -0.58353        3.16597
C         -5.54971       -1.03056        4.01483
H         -6.27093       -1.64626        3.47088
H         -6.09449       -0.15815        4.39666
C         -5.11138       -1.84847        5.28191
H         -4.45376       -1.23799        5.90435
H         -6.00981       -2.10269        5.85464
C         -4.42526       -3.13801        4.92479
O         -3.06170       -3.04728        4.95170
O         -4.97093       -4.17910        4.61030
O         -0.54672       -2.65838        2.50553
H         -1.24114       -2.20341        3.01908
H         -1.05418       -3.24474        1.89844
H        -10.71238        1.60341        2.70447
H         -9.12823        1.86609        1.92331
H         -4.39199        1.52257        2.93793
H         -2.74311       -3.91042        4.62641
91
Two extra e-,Asp274 protonated. C17 is protonated with the wrong stereochemistry. Propionate is deprotonated.
C        -10.48886       -0.03572        0.74764
H         -9.52985       -0.53156        0.59315
C        -10.30743        1.45858        1.09566
H        -11.26467        1.94644        1.32678
H         -9.69866        1.54296        2.02822
C         -9.65182        2.24880        0.00929
O         -9.70666        3.59732        0.24507
O         -9.10212        1.83100       -0.99485
Mg        -1.07293       -1.09692        0.43130
C          4.39816        2.03966        0.73162
H          4.50650        0.98731        0.49345
H          5.30408        2.64167        0.72274
C          3.21499        2.58890        1.05898
H          3.23003        3.64583        1.33433
C          1.90208        1.96297        1.14170
C          0.87720        2.40035        1.95519
C          0.87623        3.57045        2.89370
H         -0.04829        4.15274        2.79995
H          1.71772        4.24716        2.70989
H          0.94209        3.24813        3.94240
C         -0.23214        1.47339        1.78911
C         -1.43158        1.54865        2.46868
H         -1.52058        2.37068        3.17399
N          0.12597        0.51393        0.85314
C          1.39743        0.76601        0.43541
C          2.08562        0.02453       -0.53180
H          3.05198        0.40106       -0.84264
C          1.63317       -1.14950       -1.18785
N          0.44867       -1.78233       -0.93996
C          2.36885       -1.87047       -2.20679
C          3.71314       -1.46978       -2.73937
H          4.02912       -2.11366       -3.56891
H          4.49780       -1.52366       -1.96938
H          3.71295       -0.43421       -3.10799
C          1.59491       -2.96019       -2.56753
C          1.93396       -4.03677       -3.56254
H          2.61028       -3.63642       -4.33053
H          1.02721       -4.35084       -4.09656
C          2.58920       -5.27819       -2.92547
H          2.81330       -6.04652       -3.67858
H          1.92737       -5.71988       -2.17242
H          3.52532       -5.00785       -2.42287
C          0.38692       -2.89572       -1.77853
C         -0.69431       -3.78745       -1.84455
H         -0.57671       -4.64222       -2.50769
C         -1.92430       -3.68583       -1.17354
C         -3.03518       -4.59476       -1.20950
C         -3.13676       -5.89064       -1.95903
H         -4.07641       -6.39143       -1.70696
H         -2.30919       -6.57378       -1.72132
H         -3.11860       -5.73922       -3.04838
N         -2.22560       -2.58788       -0.34911
C         -3.48125       -2.77666        0.08755
C         -4.01729       -4.00610       -0.40534
C         -5.33629       -4.19586        0.14552
O         -6.11645       -5.13922        0.05030
C         -5.66115       -2.84387        0.93954
H         -6.04985       -3.09539        1.93150
C         -6.82922       -2.24362        0.17065
O         -7.99500       -2.33227        0.49944
O         -6.42732       -1.67151       -0.98799
C         -7.47290       -1.16573       -1.82779
H         -6.98102       -0.88917       -2.76313
H         -7.95329       -0.28965       -1.38462
H         -8.22764       -1.93801       -2.00701
C         -4.35029       -2.05231        0.93404
C         -3.96715       -0.88489        1.61400
N         -2.71892       -0.36442        1.48235
C         -2.61458        0.73748        2.37037
C         -3.76307        0.94418        3.08877
C         -3.97321        1.90379        4.22316
H         -4.90260        1.64626        4.74581
H         -4.06076        2.95290        3.89261
H         -3.13619        1.87178        4.93766
C         -4.80830       -0.02410        2.56989
C         -5.97835        0.67461        1.80679
H         -6.67573       -0.10114        1.47025
H         -5.55661        1.13253        0.90087
C         -6.78462        1.74088        2.57496
H         -6.10833        2.53636        2.91140
H         -7.47687        2.20789        1.86351
C         -7.58963        1.21932        3.80516
O         -6.91432        0.75638        4.76291
O         -8.84817        1.31782        3.74089
O         -0.12637       -2.69865        1.70985
H         -0.85799       -3.29607        1.46915
H          0.46596       -2.74737        0.92847
H        -10.98187       -0.53827        1.58639
H        -11.09917       -0.18206       -0.15327
H         -9.18563        3.99060       -0.47890
H         -5.25997       -0.60742        3.38317
102
C18 protonated PChlide + NADPH
Mg        -0.83175       -1.35508        0.71880
C          4.32310        2.14460        0.58264
H          4.47139        1.07348        0.68391
H          5.21150        2.74292        0.40566
C          3.11983        2.72213        0.70805
H          3.06602        3.80867        0.65163
C          1.85061        2.04261        0.96990
C          0.82912        2.50715        1.75682
C          0.75476        3.78630        2.53043
H         -0.13900        4.36427        2.26525
H          1.62748        4.41766        2.34771
H          0.70946        3.59721        3.61079
C         -0.21254        1.47690        1.74185
C         -1.39984        1.53167        2.45374
H         -1.54445        2.39904        3.09004
N          0.17625        0.43089        0.93908
C          1.40244        0.73836        0.43474
C          2.09303       -0.03107       -0.51021
H          3.02913        0.38056       -0.86505
C          1.66840       -1.22854       -1.10645
N          0.51403       -1.87904       -0.81016
C          2.40213       -1.92592       -2.18078
C          3.71779       -1.41843       -2.69566
H          4.16806       -2.08426       -3.42811
H          4.43620       -1.29422       -1.87587
H          3.60010       -0.43518       -3.16910
C          1.63558       -3.00044       -2.53559
C          1.79542       -4.09323       -3.56475
H          0.93786       -4.03620       -4.25103
H          1.68193       -5.05667       -3.04679
C          3.07731       -4.14940       -4.40158
H          3.02992       -5.01165       -5.07445
H          3.96879       -4.26957       -3.77791
H          3.20277       -3.25729       -5.02272
C          0.43243       -2.94450       -1.67719
C         -0.65356       -3.80621       -1.77370
H         -0.58732       -4.61292       -2.49540
C         -1.86706       -3.70415       -1.05203
C         -3.03425       -4.59904       -1.18033
C         -3.15818       -5.77979       -2.08760
H         -4.12406       -6.26990       -1.94556
H         -2.36655       -6.51576       -1.89868
H         -3.07653       -5.48254       -3.14088
N         -2.10013       -2.72995       -0.13212
C         -3.35228       -2.95458        0.34297
C         -3.94696       -4.09689       -0.28552
C         -5.27565       -4.30048        0.30140
O         -6.11164       -5.14702        0.07477
C         -5.44602       -3.15800        1.38441
H         -5.60736       -3.63673        2.35484
C         -6.69871       -2.33485        1.08536
O         -7.61708       -2.17407        1.85965
O         -6.64613       -1.81893       -0.15231
C         -7.79951       -1.05686       -0.56583
H         -7.93937       -0.19515        0.09141
H         -7.58363       -0.73585       -1.58419
H         -8.69383       -1.68325       -0.53839
C         -4.13499       -2.36614        1.31656
C         -3.74909       -1.20153        2.06380
N         -2.56592       -0.49238        1.69963
C         -2.44884        0.57383        2.47894
C         -3.58950        0.64619        3.46879
C         -4.47358        1.91666        3.34855
H         -5.29750        1.87484        4.06618
H         -4.88279        2.00466        2.33749
H         -3.87395        2.80821        3.55661
C         -4.33123       -0.62536        3.17742
C         -5.30491       -1.21828        4.13819
H         -5.96378       -1.94505        3.66347
H         -5.94034       -0.44380        4.58512
C         -4.53380       -1.90915        5.32038
H         -4.03086       -1.15279        5.92754
H         -5.25999       -2.43711        5.94336
C         -3.47969       -2.86753        4.81855
O         -2.32929       -2.55397        4.54866
O         -3.95139       -4.11209        4.63674
O         -0.35570       -2.43419        2.47718
H         -1.01160       -2.52217        3.20412
H          0.51935       -2.40391        2.89230
H         -3.22181       -4.66390        4.29413
H         -3.17559        0.62243        4.48829
C         -9.12284       -0.41860        4.39355
C        -10.42241       -1.11692        4.07637
C        -11.54433       -0.92598        4.77651
N        -11.60767       -0.02472        5.86062
C        -10.50216        0.73199        6.14585
C         -9.32833        0.63709        5.46714
H         -8.69725        0.03019        3.48443
H        -10.43342       -1.81529        3.24546
H        -12.48289       -1.41884        4.55225
H        -10.62353        1.41372        6.98319
C         -8.17556        1.48382        5.79855
O         -7.02659        1.19342        5.42927
N         -8.38425        2.61212        6.56666
H         -9.26617        3.10002        6.50381
H         -7.56964        3.20220        6.67514
H         -8.36603       -1.15327        4.71168
C        -12.80623        0.00629        6.68693
H        -13.00320       -0.98577        7.10491
H        -12.61133        0.70424        7.51250
O        -13.96448        0.32956        5.96010
H        -13.86018        1.22588        5.60073
102
Transition state of the hydride transfer from  NADPH  to C18 protonated PChlide
Mg        -0.90612       -1.27509        0.60719
C          4.32468        2.12118        0.59041
H          4.45605        1.04465        0.64550
H          5.22193        2.71335        0.43823
C          3.12959        2.71009        0.74080
H          3.09443        3.79923        0.73284
C          1.84760        2.04217        0.96812
C          0.83604        2.48619        1.78448
C          0.79745        3.72304        2.62815
H         -0.07743        4.34255        2.39485
H          1.69020        4.33652        2.48247
H          0.74420        3.47755        3.69694
C         -0.22319        1.48285        1.71847
C         -1.40544        1.51536        2.45971
H         -1.50559        2.34464        3.15192
N          0.13236        0.48318        0.85976
C          1.37575        0.77790        0.37575
C          2.05932        0.01519       -0.57321
H          3.00335        0.41911       -0.91668
C          1.64062       -1.18904       -1.16770
N          0.48442       -1.83821       -0.87258
C          2.38338       -1.89909       -2.21730
C          3.69929       -1.39490       -2.73770
H          4.15738       -2.07450       -3.45258
H          4.41454       -1.24732       -1.91872
H          3.57942       -0.42321       -3.23434
C          1.62589       -2.99106       -2.55511
C          1.80302       -4.10037       -3.56568
H          0.97167       -4.03981       -4.28343
H          1.65685       -5.05616       -3.04203
C          3.11259       -4.18907       -4.35607
H          3.08374       -5.07041       -5.00520
H          3.98192       -4.29401       -3.69860
H          3.26584       -3.31636       -4.99839
C          0.42062       -2.92445       -1.71374
C         -0.66190       -3.79918       -1.79228
H         -0.57245       -4.63536       -2.47797
C         -1.88750       -3.68340       -1.10557
C         -3.01435       -4.60791       -1.18186
C         -3.10326       -5.86085       -1.99407
H         -4.04936       -6.37235       -1.80142
H         -2.28436       -6.55269       -1.76119
H         -3.04575       -5.64515       -3.06876
N         -2.16757       -2.64322       -0.24916
C         -3.41342       -2.86226        0.21182
C         -3.96041       -4.06475       -0.33361
C         -5.27141       -4.29149        0.25345
O         -6.06060       -5.20449        0.11627
C         -5.53211       -3.05775        1.21408
H         -5.71580       -3.45459        2.21578
C         -6.82780       -2.38868        0.78020
O         -7.76826       -2.16570        1.51857
O         -6.82329       -2.10120       -0.53172
C         -8.06637       -1.62823       -1.08718
H         -8.33316       -0.65599       -0.66407
H         -7.88878       -1.54289       -2.15858
H         -8.86609       -2.34350       -0.88237
C         -4.24823       -2.20836        1.13317
C         -3.87265       -1.05472        1.86087
N         -2.63428       -0.44802        1.63502
C         -2.48008        0.60936        2.44043
C         -3.60728        0.67251        3.44986
C         -4.12695        2.04783        3.87763
H         -5.00970        1.94755        4.51926
H         -4.39189        2.65896        3.01366
H         -3.36858        2.58496        4.45501
C         -4.60492       -0.33762        2.88887
C         -5.54928       -1.02001        3.86458
H         -6.24686       -1.67652        3.34215
H         -6.16516       -0.26204        4.36461
C         -4.83078       -1.81580        4.99998
H         -4.33175       -1.12550        5.68441
H         -5.59058       -2.36664        5.56129
C         -3.77752       -2.78449        4.50466
O         -2.60023       -2.50987        4.34069
O         -4.28284       -4.00318        4.24835
O         -0.44844       -2.29984        2.40740
H         -1.13300       -2.43437        3.09503
H          0.26150       -2.93880        2.56425
H         -3.55830       -4.56919        3.91783
H         -3.18074        0.18596        4.34387
C         -6.55734        1.02729        1.46253
C         -7.80555        0.88794        2.21702
C         -8.44116        1.96326        2.74187
N         -7.99515        3.25583        2.50982
C         -6.95047        3.45329        1.64997
C         -6.26335        2.41785        1.08153
H         -6.40111        0.30656        0.65435
H         -8.22336       -0.10077        2.36503
H         -9.35643        1.89283        3.31707
H         -6.69373        4.48874        1.44991
C         -5.10960        2.66067        0.17002
O         -4.17283        1.87019        0.13819
N         -5.12216        3.82684       -0.56053
H         -6.00467        4.22130       -0.85618
H         -4.35951        3.92346       -1.22059
H         -5.57317        0.50944        2.17399
C         -8.67683        4.38442        3.17913
H         -8.50753        4.31318        4.25655
H         -8.20960        5.30259        2.80291
O        -10.05900        4.34799        3.00683
H        -10.27722        4.57364        2.08755
102
Chlide + NADP+
Mg        -0.82408       -1.35262        0.71231
C          4.31868        2.12937        0.59776
H          4.45849        1.05499        0.67041
H          5.21073        2.72708        0.43556
C          3.11767        2.70917        0.73806
H          3.07332        3.79800        0.71202
C          1.84174        2.03372        0.97303
C          0.81969        2.48929        1.77297
C          0.76378        3.74938        2.58144
H         -0.12349        4.34680        2.33614
H          1.64398        4.37529        2.41236
H          0.71998        3.53558        3.65753
C         -0.22666        1.47451        1.73127
C         -1.44095        1.54462        2.44277
H         -1.58400        2.43765        3.04420
N          0.13845        0.45910        0.90763
C          1.38672        0.75413        0.40862
C          2.06320       -0.00775       -0.53559
H          3.00325        0.40088       -0.88590
C          1.64942       -1.22017       -1.14023
N          0.50490       -1.87829       -0.83872
C          2.38038       -1.90894       -2.20283
C          3.68397       -1.38927       -2.74221
H          4.17296       -2.09242       -3.41334
H          4.38686       -1.17133       -1.92868
H          3.53873       -0.45154       -3.29491
C          1.62177       -3.00431       -2.54734
C          1.79695       -4.09175       -3.58384
H          0.99976       -3.98324       -4.33458
H          1.59693       -5.05584       -3.09495
C          3.13536       -4.21009       -4.32118
H          3.11329       -5.08795       -4.97607
H          3.97331       -4.33673       -3.62767
H          3.33704       -3.33897       -4.95177
C          0.43304       -2.95986       -1.69352
C         -0.65039       -3.83541       -1.77069
H         -0.57438       -4.64478       -2.49056
C         -1.86308       -3.74938       -1.05712
C         -3.01574       -4.59817       -1.18531
C         -3.18182       -5.78079       -2.08996
H         -4.14958       -6.25897       -1.91637
H         -2.39756       -6.53120       -1.92935
H         -3.13530       -5.49090       -3.14781
N         -2.09457       -2.74620       -0.11544
C         -3.33608       -2.93426        0.32390
C         -3.95381       -4.05872       -0.29112
C         -5.27699       -4.21692        0.24313
O         -6.14503       -5.05849        0.01378
C         -5.47330       -3.03350        1.30398
H         -5.68240       -3.51268        2.26788
C         -6.73887       -2.28017        0.93456
O         -7.85831       -2.65226        1.24405
O         -6.50641       -1.19052        0.18745
C         -7.66955       -0.47240       -0.26350
H         -7.29152        0.44880       -0.70582
H         -8.33519       -0.25435        0.57475
H         -8.20987       -1.06112       -1.01005
C         -4.15179       -2.26867        1.27658
C         -3.77357       -1.14703        1.98216
N         -2.55169       -0.54075        1.78988
C         -2.50028        0.63972        2.44842
C         -3.80697        0.92407        3.18675
C         -4.56016        2.12572        2.58935
H         -5.50211        2.29628        3.12384
H         -4.79164        1.95090        1.53240
H         -3.96400        3.04135        2.65470
C         -4.58836       -0.40978        3.03726
C         -4.73446       -1.19552        4.36436
H         -5.47722       -1.99142        4.25062
H         -5.13847       -0.50712        5.11648
C         -3.42957       -1.80832        4.92311
H         -2.57509       -1.13709        4.80750
H         -3.55957       -1.98322        5.99966
C         -3.04004       -3.14899        4.34431
O         -1.93109       -3.47852        3.95676
O         -4.05242       -4.04113        4.36791
O         -0.00337       -2.37007        2.34600
H         -0.63441       -2.72182        3.01522
H          0.61563       -3.08686        2.14075
H         -3.69149       -4.87562        4.01144
H         -3.59931        1.13981        4.24343
C        -10.09988       -4.74224        1.38695
C         -9.05176       -5.49451        0.85760
C         -9.28411       -6.81306        0.50074
N        -10.51338       -7.36083        0.65377
C        -11.54943       -6.63791        1.14260
C        -11.37574       -5.31360        1.51425
H         -9.92848       -3.71600        1.69402
H         -8.05409       -5.07805        0.71927
H         -8.52146       -7.46206        0.08793
H        -12.49339       -7.16044        1.25334
C        -12.48427       -4.49111        2.13708
O        -12.20813       -3.62151        2.94300
N        -13.76287       -4.83592        1.78502
H        -13.95666       -5.24339        0.87999
H        -14.48972       -4.23512        2.15740
H         -5.60279       -0.21025        2.67141
C        -10.70869       -8.83863        0.35429
H        -10.44390       -9.38088        1.26430
H        -11.77483       -8.96515        0.13959
O         -9.87133       -9.27072       -0.64950
H        -10.24253       -9.05313       -1.52080
80
PChlide
Mg        -0.86650       -1.30734        0.65906
C          4.31981        2.16400        0.56012
H          4.46987        1.09059        0.62493
H          5.20525        2.77095        0.39438
C          3.11403        2.73224        0.70982
H          3.06444        3.82146        0.68905
C          1.84058        2.05314        0.94549
C          0.81327        2.51724        1.73929
C          0.75725        3.78794        2.53232
H         -0.15546        4.35711        2.31697
H          1.61232        4.43504        2.31784
H          0.76525        3.58934        3.61249
C         -0.22793        1.50374        1.70925
C         -1.41879        1.54568        2.44258
H         -1.54115        2.40272        3.09827
N          0.15156        0.47448        0.88950
C          1.39047        0.76685        0.39973
C          2.07888       -0.01673       -0.53715
H          3.02007        0.38944       -0.88693
C          1.66605       -1.22125       -1.12838
N          0.50478       -1.87482       -0.84217
C          2.40119       -1.92313       -2.18347
C          3.71717       -1.42050       -2.70881
H          4.22517       -2.14701       -3.34035
H          4.39762       -1.17013       -1.88590
H          3.58474       -0.50403       -3.29959
C          1.63278       -3.00471       -2.53919
C          1.80299       -4.09186       -3.57615
H          1.01228       -3.97345       -4.33223
H          1.58819       -5.05499       -3.09160
C          3.14502       -4.22367       -4.30438
H          3.11567       -5.09490       -4.96830
H          3.97531       -4.36953       -3.60520
H          3.36581       -3.34893       -4.92385
C          0.43060       -2.94617       -1.69918
C         -0.66205       -3.81539       -1.80194
H         -0.58346       -4.62419       -2.52149
C         -1.87720       -3.71317       -1.10120
C         -3.04466       -4.57785       -1.21560
C         -3.20464       -5.76982       -2.10740
H         -4.17538       -6.24247       -1.93688
H         -2.42194       -6.51868       -1.92998
H         -3.14504       -5.48994       -3.16738
N         -2.10482       -2.71658       -0.17591
C         -3.34764       -2.91294        0.28856
C         -3.96165       -4.04560       -0.32227
C         -5.28587       -4.22425        0.26061
O         -6.13521       -5.07140        0.05421
C         -5.45558       -3.05948        1.32185
H         -5.66786       -3.51851        2.29115
C         -6.66844       -2.20447        0.97524
O         -7.58534       -1.95825        1.73073
O         -6.59564       -1.74496       -0.28812
C         -7.69740       -0.92771       -0.71605
H         -7.47455       -0.65610       -1.74795
H         -7.77556       -0.03445       -0.09063
H         -8.63367       -1.48865       -0.65758
C         -4.12654       -2.28898        1.27838
C         -3.70870       -1.16230        2.00903
N         -2.56116       -0.48580        1.65092
C         -2.45880        0.59977        2.47074
C         -3.55603        0.60761        3.42566
C         -3.73844        1.61469        4.52217
H         -4.70481        1.49618        5.02178
H         -3.69734        2.63982        4.13362
H         -2.95672        1.53334        5.28930
C         -4.30924       -0.51435        3.16984
C         -5.31595       -1.12531        4.10321
H         -6.05977       -1.73184        3.58425
H         -5.87760       -0.34490        4.62895
C         -4.60322       -1.97614        5.20610
H         -3.96238       -1.32414        5.80505
H         -5.35726       -2.43323        5.85468
C         -3.72002       -3.06318        4.63695
O         -2.53069       -2.96899        4.38839
O         -4.40603       -4.20333        4.40038
O         -0.37762       -2.36820        2.45626
H         -1.10617       -2.44166        3.10756
H          0.00662       -3.25463        2.38397
H         -3.77981       -4.83391        3.99609
81
C18- protonated  PChlide
Mg        -0.82469       -1.35961        0.72129
C          4.32331        2.13494        0.58724
H          4.46743        1.06420        0.69833
H          5.21474        2.72883        0.41071
C          3.12175        2.71806        0.70275
H          3.07145        3.80429        0.63898
C          1.84945        2.04379        0.96371
C          0.82993        2.50963        1.75073
C          0.75928        3.78690        2.52712
H         -0.11877        4.38047        2.24401
H          1.64662        4.40341        2.36617
H          0.68760        3.59509        3.60548
C         -0.21530        1.48121        1.73208
C         -1.39730        1.53268        2.45180
H         -1.53807        2.39647        3.09368
N          0.16719        0.43880        0.92233
C          1.39616        0.74111        0.42585
C          2.09091       -0.03112       -0.51458
H          3.02694        0.38136       -0.86832
C          1.67193       -1.23202       -1.10509
N          0.52146       -1.88963       -0.80316
C          2.40474       -1.92521       -2.18322
C          3.71407       -1.40965       -2.70535
H          4.16097       -2.07083       -3.44384
H          4.43834       -1.28528       -1.89078
H          3.58781       -0.42544       -3.17435
C          1.64117       -3.00175       -2.53737
C          1.79999       -4.08866       -3.57298
H          0.95729       -4.00932       -4.27558
H          1.65729       -5.05380       -3.06569
C          3.09782       -4.16323       -4.38352
H          3.05519       -5.02959       -5.05126
H          3.97540       -4.28738       -3.74111
H          3.24434       -3.27751       -5.00892
C          0.43962       -2.95108       -1.67513
C         -0.64742       -3.81150       -1.77686
H         -0.58242       -4.61322       -2.50396
C         -1.86246       -3.70553       -1.05872
C         -3.03609       -4.59519       -1.19433
C         -3.16075       -5.77207       -2.10606
H         -4.12686       -6.26226       -1.96618
H         -2.36932       -6.50900       -1.92036
H         -3.07920       -5.46998       -3.15795
N         -2.09195       -2.73501       -0.13537
C         -3.34900       -2.95360        0.33387
C         -3.94804       -4.09142       -0.30184
C         -5.27836       -4.29308        0.28566
O         -6.10408       -5.15304        0.07458
C         -5.45715       -3.13834        1.34927
H         -5.65208       -3.59958        2.32233
C         -6.67842       -2.27671        1.02106
O         -7.52330       -1.95434        1.82790
O         -6.67742       -1.91465       -0.26912
C         -7.80615       -1.12423       -0.70288
H         -7.84582       -0.18481       -0.14656
H         -7.63880       -0.94053       -1.76336
H         -8.73406       -1.67834       -0.54642
C         -4.13377       -2.36369        1.30222
C         -3.74520       -1.20512        2.06257
N         -2.55884       -0.49646        1.70178
C         -2.44099        0.56928        2.48068
C         -3.57827        0.63382        3.47716
C         -4.45317        1.90835        3.37625
H         -5.28161        1.86225        4.08917
H         -4.86714        2.01705        2.36981
H         -3.86104        2.79821        3.60756
C         -4.32771       -0.63222        3.17341
C         -5.31853       -1.21424        4.12758
H         -6.05126       -1.85366        3.63367
H         -5.88610       -0.41583        4.61894
C         -4.58695       -2.00778        5.26638
H         -3.95605       -1.32804        5.84546
H         -5.34228       -2.43844        5.92855
C         -3.69205       -3.10353        4.73083
O         -2.53299       -2.95491        4.37875
O         -4.32633       -4.28427        4.64429
O         -0.39256       -2.36141        2.53251
H         -1.10105       -2.56319        3.18036
H          0.31051       -3.01420        2.66677
H         -3.69621       -4.94056        4.28816
H         -3.15316        0.59406        4.49267
80
Two-electron-reduced PChlide
Mg        -0.93582       -1.22347        0.59506
C          4.37710        2.28885        0.41027
H          4.57390        1.28604        0.04669
H          5.21301        2.98580        0.38522
C          3.17930        2.67568        0.91462
H          3.15261        3.69827        1.30526
C          1.92280        1.98152        1.06538
C          0.86380        2.44427        1.90251
C          0.88153        3.69046        2.73826
H         -0.09966        3.88869        3.18419
H          1.14808        4.58381        2.15013
H          1.60772        3.64293        3.56713
C         -0.17125        1.49318        1.82070
C         -1.42712        1.51535        2.52059
H         -1.56087        2.35765        3.19496
N          0.19484        0.48004        0.94663
C          1.44842        0.75983        0.47624
C          2.11746       -0.03667       -0.51922
H          3.04809        0.37335       -0.89211
C          1.67846       -1.20393       -1.11363
N          0.51204       -1.88369       -0.81290
C          2.39034       -1.91471       -2.18829
C          3.70306       -1.41004       -2.72260
H          4.15500       -2.07267       -3.46146
H          4.42705       -1.27635       -1.90711
H          3.58418       -0.42156       -3.18865
C          1.62850       -2.99928       -2.53210
C          1.79394       -4.09105       -3.56352
H          0.93441       -4.04571       -4.25010
H          1.68229       -5.05924       -3.05171
C          3.07205       -4.15141       -4.40775
H          3.03166       -5.01629       -5.08378
H          3.96828       -4.26022       -3.78614
H          3.19876       -3.25620       -5.02669
C          0.42299       -2.96740       -1.67988
C         -0.62861       -3.86176       -1.76397
H         -0.53697       -4.67120       -2.48394
C         -1.88124       -3.80074       -1.05246
C         -3.00513       -4.63922       -1.17581
C         -3.16676       -5.84312       -2.05816
H         -4.17277       -6.25868       -1.93341
H         -2.44667       -6.64596       -1.82797
H         -3.03472       -5.61028       -3.12777
N         -2.12508       -2.76996       -0.12686
C         -3.39119       -2.94353        0.29645
C         -3.99255       -4.07627       -0.30230
C         -5.32025       -4.22916        0.18348
O         -6.20699       -5.06652       -0.04291
C         -5.55726       -2.98790        1.17565
H         -5.88440       -3.38481        2.14096
C         -6.71955       -2.18974        0.63404
O         -7.80496       -2.04078        1.17184
O         -6.45042       -1.64120       -0.58130
C         -7.51155       -0.88919       -1.15567
H         -7.13323       -0.52953       -2.11529
H         -7.78665       -0.04184       -0.51762
H         -8.40099       -1.51104       -1.30680
C         -4.22210       -2.23571        1.22303
C         -3.81384       -1.09728        1.91426
N         -2.57116       -0.52144        1.69309
C         -2.48190        0.62494        2.46718
C         -3.71615        0.76929        3.23311
C         -4.01018        1.89015        4.18855
H         -5.08639        1.98826        4.37998
H         -3.65922        2.85003        3.78958
H         -3.51534        1.75214        5.16152
C         -4.52760       -0.28935        2.92081
C         -5.86826       -0.57165        3.55369
H         -6.40406       -1.36188        3.03061
H         -6.51489        0.31711        3.48496
C         -5.79510       -0.93599        5.05821
H         -5.40896       -0.10501        5.65329
H         -6.81073       -1.15917        5.42091
C         -4.93208       -2.13182        5.39722
O         -4.13316       -2.19189        6.30972
O         -5.18096       -3.19123        4.59042
O          0.06946       -2.88952        1.78636
H         -0.67883       -3.42477        1.45562
H          0.63643       -2.81506        0.98288
H         -4.52532       -3.87374        4.82379
81
Two-electron-reduced, singly protonated PChlide
Mg        -0.87878       -1.28076        0.64380
C          4.32024        2.19717        0.55994
H          4.47113        1.12510        0.48956
H          5.19964        2.82568        0.44383
C          3.11698        2.73936        0.80732
H          3.07539        3.82509        0.91216
C          1.84361        2.05242        1.00322
C          0.81867        2.50038        1.80252
C          0.76296        3.75496        2.62115
H         -0.17424        4.29945        2.45093
H          1.59115        4.43232        2.38999
H          0.81154        3.53849        3.69754
C         -0.23799        1.48925        1.75850
C         -1.42449        1.56934        2.46204
H         -1.53792        2.45259        3.08403
N          0.15797        0.46972        0.91638
C          1.39423        0.77037        0.42120
C          2.07719        0.01829       -0.53360
H          3.01656        0.42201       -0.89030
C          1.64608       -1.18853       -1.14428
N          0.49051       -1.84129       -0.86234
C          2.38091       -1.89909       -2.17984
C          3.70430       -1.47028       -2.74161
H          4.03195       -2.13007       -3.55260
H          4.49542       -1.47491       -1.97816
H          3.66422       -0.44890       -3.14439
C          1.62445       -2.99924       -2.51771
C          1.95570       -4.07457       -3.51588
H          2.62598       -3.67244       -4.28704
H          1.04571       -4.38683       -4.04526
C          2.61413       -5.31586       -2.88239
H          2.83080       -6.08163       -3.63881
H          1.95914       -5.75838       -2.12412
H          3.55471       -5.04675       -2.38832
C          0.43001       -2.95391       -1.69130
C         -0.63486       -3.85516       -1.75481
H         -0.54088       -4.66663       -2.47302
C         -1.83859       -3.80786       -1.02323
C         -2.98482       -4.65934       -1.13685
C         -3.16234       -5.84290       -2.04161
H         -4.14868       -6.28860       -1.88313
H         -2.40588       -6.61938       -1.86077
H         -3.08423       -5.56534       -3.10205
N         -2.06543       -2.80889       -0.06610
C         -3.31155       -3.00384        0.37936
C         -3.92301       -4.13402       -0.23087
C         -5.25615       -4.28947        0.30064
O         -6.12748       -5.12381        0.07496
C         -5.44293       -3.11134        1.35731
H         -5.64728       -3.57526        2.32964
C         -6.66524       -2.27464        1.03991
O         -7.54172       -1.97717        1.82977
O         -6.66921       -1.85382       -0.24669
C         -7.77205       -1.02369       -0.61708
H         -7.77834       -0.09966       -0.03058
H         -7.62956       -0.80046       -1.67569
H         -8.72118       -1.54525       -0.46054
C         -4.12801       -2.32027        1.31641
C         -3.76204       -1.13507        1.94419
N         -2.56499       -0.51888        1.72392
C         -2.54531        0.66497        2.49340
C         -3.68908        0.82694        3.24400
C         -4.08414        1.96131        4.13412
H         -5.11070        2.30209        3.92113
H         -3.42871        2.83044        4.00475
H         -4.05554        1.69511        5.20292
C         -4.58974       -0.35651        2.97541
C         -4.95912       -1.17828        4.24107
H         -5.75881       -1.88598        3.99681
H         -5.36202       -0.49446        4.99803
C         -3.78528       -1.96565        4.85437
H         -3.37958       -2.66710        4.12086
H         -4.15957       -2.54565        5.70791
C         -2.68108       -1.08567        5.39594
O         -2.78461       -0.27783        6.29429
O         -1.46024       -1.36439        4.83064
O         -0.34793       -2.51678        2.35239
H         -0.90809       -3.25437        2.05113
H         -0.83180       -2.12112        3.10664
H         -5.55386       -0.03824        2.54149
H         -0.83805       -0.70370        5.18900
82
Chlide
Mg        -0.85628       -1.31279        0.64524
C          4.33868        2.10731        0.65079
H          4.47203        1.03131        0.70889
H          5.23482        2.70285        0.50199
C          3.13856        2.69109        0.78657
H          3.10238        3.78078        0.77280
C          1.85526        2.02330        0.99844
C          0.81683        2.49494        1.77459
C          0.75200        3.76784        2.56371
H         -0.12291        4.36963        2.28651
H          1.64227        4.38370        2.40893
H          0.67608        3.57320        3.64188
C         -0.23344        1.49163        1.72157
C         -1.47228        1.58108        2.39266
H         -1.62637        2.47913        2.98414
N          0.14947        0.45902        0.92413
C          1.40607        0.74620        0.43678
C          2.07894       -0.01537       -0.51409
H          3.02771        0.38439       -0.85352
C          1.65776       -1.21131       -1.13934
N          0.49104       -1.85757       -0.86916
C          2.39150       -1.91036       -2.18104
C          3.72124       -1.48800       -2.73261
H          4.02999       -2.12506       -3.56688
H          4.51276       -1.53982       -1.97303
H          3.69849       -0.45416       -3.09983
C          1.62419       -2.99618       -2.53766
C          1.93878       -4.05941       -3.55369
H          2.62107       -3.65403       -4.31061
H          1.02618       -4.33827       -4.09618
C          2.56762       -5.32547       -2.93966
H          2.77497       -6.07439       -3.71303
H          1.89997       -5.77749       -2.19779
H          3.50976       -5.08702       -2.43394
C          0.42656       -2.94393       -1.71226
C         -0.65704       -3.83241       -1.79033
H         -0.56833       -4.64609       -2.50475
C         -1.85770       -3.75755       -1.07113
C         -3.01098       -4.63107       -1.16527
C         -3.17263       -5.82928       -2.04930
H         -4.13002       -6.31806       -1.85129
H         -2.37253       -6.56354       -1.89053
H         -3.14738       -5.55233       -3.11142
N         -2.09233       -2.74820       -0.14024
C         -3.32888       -2.95313        0.31766
C         -3.93387       -4.09809       -0.26922
C         -5.25926       -4.27613        0.31163
O         -6.09808       -5.13909        0.12532
C         -5.44747       -3.08879        1.34530
H         -5.62359       -3.52491        2.33495
C         -6.68187       -2.25595        1.03324
O         -7.48197       -1.86899        1.86078
O         -6.76355       -1.96466       -0.27888
C         -7.89333       -1.16764       -0.66962
H         -7.86558       -0.19349       -0.17361
H         -7.80721       -1.05077       -1.74999
H         -8.82611       -1.67419       -0.40937
C         -4.14092       -2.28363        1.26771
C         -3.78931       -1.12174        1.92781
N         -2.58422       -0.49306        1.70827
C         -2.54155        0.68979        2.36947
C         -3.86565        0.97731        3.07247
C         -4.65200        2.08766        2.35114
H         -4.85129        1.81241        1.30878
H         -4.09310        3.02947        2.34815
H         -5.61339        2.26279        2.84786
C         -4.58683       -0.39476        3.00584
C         -4.62270       -1.18602        4.34429
H         -5.38818       -1.96423        4.25541
H         -4.95175       -0.51206        5.14343
C         -3.31545       -1.87656        4.77454
H         -2.92629       -2.51096        3.97401
H         -3.53009       -2.53870        5.62509
C         -2.23213       -0.93727        5.25316
O         -2.38007        0.05124        5.92962
O         -0.97727       -1.35579        4.87443
O         -0.18951       -2.43975        2.32297
H         -0.49440       -3.35866        2.26881
H         -0.45401       -2.10651        3.20563
H         -5.63131       -0.26396        2.70604
H         -0.34921       -0.69864        5.23255
H         -3.69277        1.28753        4.10799
78
Apo-PChlide
C          4.30467        2.05001        0.62815
H          4.40798        0.96910        0.64081
H          5.21848        2.62523        0.51024
C          3.12199        2.66232        0.79023
H          3.12082        3.75237        0.82753
C          1.81621        2.03017        0.97273
C          0.81043        2.47279        1.79017
C          0.79685        3.67695        2.68192
H         -0.07933        4.31042        2.49397
H          1.68910        4.29276        2.53779
H          0.76752        3.39362        3.74247
C         -0.26824        1.48807        1.67252
C         -1.45508        1.57718        2.40685
H         -1.54528        2.42986        3.07170
N          0.05249        0.49849        0.78945
C          1.29809        0.79800        0.33825
C          1.99505        0.08292       -0.64576
H          2.94531        0.49787       -0.95744
C          1.60578       -1.09443       -1.28048
N          0.44302       -1.76823       -1.04941
C          2.34777       -1.84010       -2.28064
C          3.67617       -1.35635       -2.79209
H          4.21681       -2.12209       -3.34447
H          4.31902       -1.03378       -1.96508
H          3.55330       -0.49111       -3.45694
C          1.59651       -2.95212       -2.61385
C          1.81229       -4.08181       -3.59610
H          1.05816       -3.99179       -4.39211
H          1.57043       -5.02125       -3.08034
C          3.18733       -4.24726       -4.25170
H          3.18507       -5.14800       -4.87515
H          3.98226       -4.36349       -3.50750
H          3.44074       -3.40324       -4.90037
C          0.37803       -2.89501       -1.82625
C         -0.69493       -3.77982       -1.82950
H         -0.61930       -4.64245       -2.48269
C         -1.87374       -3.64724       -1.07850
C         -2.98831       -4.59828       -1.11934
C         -3.07991       -5.86302       -1.91375
H         -4.03908       -6.35390       -1.73064
H         -2.27981       -6.56619       -1.64827
H         -2.99420       -5.67078       -2.99123
N         -2.12100       -2.59345       -0.22392
C         -3.35096       -2.84089        0.25723
C         -3.91601       -4.05525       -0.26379
C         -5.23699       -4.26634        0.30855
O         -6.02293       -5.18450        0.16630
C         -5.51772       -3.00531        1.21569
H         -5.79551       -3.33610        2.21896
C         -6.71861       -2.25471        0.64544
O         -7.74050       -2.01034        1.25063
O         -6.50759       -1.90138       -0.63775
C         -7.59435       -1.21229       -1.27777
H         -7.25428       -1.01366       -2.29426
H         -7.81473       -0.27741       -0.75562
H         -8.49079       -1.83749       -1.28538
C         -4.21079       -2.20645        1.17813
C         -3.87221       -1.05698        1.89892
N         -2.67123       -0.42216        1.65023
C         -2.54126        0.70062        2.41508
C         -3.72834        0.79505        3.22450
C         -3.98951        1.88287        4.22357
H         -5.05351        1.94982        4.46960
H         -3.68064        2.86137        3.83954
H         -3.44419        1.71409        5.16148
C         -4.53949       -0.28719        2.92750
C         -5.83690       -0.60989        3.62423
H         -6.41525       -1.35672        3.08285
H         -6.46768        0.28839        3.64490
C         -5.65727       -1.06529        5.09533
H         -5.22307       -0.27024        5.70505
H         -6.64705       -1.30302        5.50618
C         -4.77364       -2.27929        5.28231
O         -3.79625       -2.33939        5.99262
O         -5.21334       -3.34852        4.56482
H         -4.58688       -4.07378        4.74930
H         -1.98244       -0.73832        0.97079
H         -0.28929       -1.47972       -0.40408
78
Two-electron-reduced apoPChlide
C          4.40154        2.21835        0.47653
H          4.57777        1.22350        0.08115
H          5.25596        2.89311        0.48530
C          3.20681        2.62000        0.97824
H          3.20594        3.62925        1.40463
C          1.92850        1.96051        1.08925
C          0.88522        2.40757        1.93835
C          0.93134        3.60487        2.84314
H         -0.05252        3.82585        3.27319
H          1.25358        4.51578        2.31248
H          1.62888        3.48266        3.68924
C         -0.17484        1.47629        1.79249
C         -1.41489        1.51831        2.51405
H         -1.51781        2.34218        3.21617
N          0.14663        0.49923        0.87198
C          1.40185        0.77750        0.44099
C          2.07735        0.01624       -0.57889
H          3.02747        0.41341       -0.91543
C          1.64840       -1.12441       -1.21045
N          0.46304       -1.79936       -0.99885
C          2.37134       -1.88318       -2.23364
C          3.72022       -1.42161       -2.71262
H          4.18976       -2.11283       -3.41253
H          4.40528       -1.28607       -1.86473
H          3.64854       -0.44219       -3.20659
C          1.60638       -2.96730       -2.58809
C          1.80571       -4.09420       -3.57421
H          0.98286       -4.05925       -4.30519
H          1.65186       -5.04178       -3.03596
C          3.12396       -4.20140       -4.34843
H          3.10264       -5.08710       -4.99756
H          3.98470       -4.30442       -3.67781
H          3.29808       -3.32925       -4.98843
C          0.36534       -2.91858       -1.80588
C         -0.69610       -3.78732       -1.86232
H         -0.61251       -4.62458       -2.55053
C         -1.92872       -3.69092       -1.12238
C         -3.02034       -4.58590       -1.19926
C         -3.14861       -5.82987       -2.02968
H         -4.13157       -6.28453       -1.86283
H         -2.38755       -6.59062       -1.78741
H         -3.05392       -5.63642       -3.11151
N         -2.16890       -2.63042       -0.23978
C         -3.40349       -2.85838        0.22207
C         -3.99369       -4.03686       -0.31896
C         -5.29672       -4.23499        0.20685
O         -6.15532       -5.11273        0.02723
C         -5.56038       -2.99147        1.18100
H         -5.83817       -3.37855        2.16540
C         -6.76829       -2.24137        0.67125
O         -7.83215       -2.10712        1.25474
O         -6.56987       -1.71993       -0.56843
C         -7.67621       -1.01285       -1.11390
H         -7.34956       -0.66554       -2.09673
H         -7.95020       -0.15909       -0.48384
H         -8.55195       -1.66390       -1.21274
C         -4.25759       -2.18966        1.17379
C         -3.88360       -1.08019        1.90175
N         -2.65215       -0.46655        1.69152
C         -2.49079        0.66410        2.47563
C         -3.70558        0.76426        3.26314
C         -3.96616        1.85393        4.26262
H         -5.03549        1.94721        4.48780
H         -3.62299        2.82428        3.88316
H         -3.44294        1.68221        5.21490
C         -4.53682       -0.28476        2.94374
C         -5.86209       -0.57906        3.60122
H         -6.40387       -1.36108        3.07111
H         -6.51209        0.30867        3.56065
C         -5.75897       -0.97162        5.09691
H         -5.37323       -0.14775        5.70203
H         -6.76561       -1.21379        5.47171
C         -4.87315       -2.16175        5.39645
O         -4.05339       -2.22537        6.28991
O         -5.12436       -3.20795        4.57474
H         -4.45468       -3.88692        4.77671
H         -1.97413       -0.79271        1.00983
H         -0.27253       -1.49589       -0.36909
79
Two-electron-reduced, singly protonated apoPChlide
C          4.30481        2.09502        0.60691
H          4.42531        1.01970        0.52613
H          5.20527        2.69765        0.51768
C          3.11303        2.67095        0.83547
H          3.10503        3.75655        0.95304
C          1.81390        2.02577        0.99997
C          0.80134        2.47917        1.80022
C          0.77634        3.70486        2.66284
H         -0.12934        4.29965        2.48820
H          1.64074        4.35086        2.47824
H          0.78542        3.44896        3.73143
C         -0.27885        1.48452        1.70878
C         -1.44550        1.60588        2.43722
H         -1.52639        2.48744        3.06545
N          0.06949        0.47513        0.83404
C          1.30565        0.77144        0.37888
C          2.01759        0.05651       -0.59851
H          2.96267        0.47354       -0.92107
C          1.62384       -1.12381       -1.24087
N          0.46487       -1.80849       -1.02727
C          2.36341       -1.85848       -2.24254
C          3.70778       -1.44482       -2.76305
H          4.05494       -2.11574       -3.55592
H          4.47158       -1.44862       -1.97271
H          3.68812       -0.42723       -3.17607
C          1.61359       -2.96668       -2.59681
C          1.98270       -4.05356       -3.56872
H          2.62536       -3.64214       -4.35783
H          1.08013       -4.41697       -4.07645
C          2.69962       -5.24661       -2.90769
H          2.94084       -6.02249       -3.64564
H          2.07012       -5.69481       -2.13151
H          3.63284       -4.92552       -2.43127
C          0.39807       -2.93815       -1.82595
C         -0.67291       -3.82228       -1.84709
H         -0.59451       -4.66452       -2.52986
C         -1.85023       -3.72463       -1.08415
C         -2.96170       -4.63544       -1.13286
C         -3.11371       -5.86894       -1.97232
H         -4.07973       -6.34020       -1.76853
H         -2.32681       -6.60891       -1.76824
H         -3.06771       -5.64598       -3.04780
N         -2.06860       -2.67726       -0.17663
C         -3.27672       -2.92480        0.31718
C         -3.87890       -4.10587       -0.22363
C         -5.18313       -4.31098        0.35030
O         -6.01864       -5.19323        0.17314
C         -5.40249       -3.11674        1.36821
H         -5.56854       -3.55117        2.36032
C         -6.65922       -2.33308        1.04654
O         -7.52220       -2.02399        1.84656
O         -6.71177       -1.97585       -0.25772
C         -7.85244       -1.20204       -0.63618
H         -7.73214       -1.00410       -1.70253
H         -7.88948       -0.26275       -0.07585
H         -8.77711       -1.75747       -0.45207
C         -4.12383       -2.27524        1.28091
C         -3.80956       -1.12408        1.94607
N         -2.62119       -0.45872        1.76373
C         -2.57214        0.72760        2.50460
C         -3.72500        0.86880        3.23672
C         -4.15485        2.02793        4.07648
H         -5.14827        2.39480        3.76923
H         -3.46156        2.87208        3.98785
H         -4.22659        1.77424        5.14376
C         -4.61754       -0.33501        2.98180
C         -4.98966       -1.15343        4.25012
H         -5.72348       -1.91540        3.96910
H         -5.48804       -0.48795        4.96490
C         -3.80183       -1.83434        4.94760
H         -3.18497       -2.38380        4.23200
H         -4.18922       -2.56337        5.67332
C         -2.93689       -0.88193        5.74436
O         -3.34128       -0.04588        6.53043
O         -1.61276       -1.10874        5.55944
H         -5.58361       -0.02272        2.54889
H         -1.15194       -0.44593        6.10686
H         -1.88594       -0.75328        1.12736
H         -0.28152       -1.53530       -0.39040
80
apoChlide
C          4.31408        1.99426        0.67885
H          4.39773        0.91193        0.70439
H          5.23991        2.55243        0.57305
C          3.13862        2.62807        0.80974
H          3.15416        3.71825        0.83539
C          1.82065        2.01719        0.97086
C          0.79942        2.48796        1.75364
C          0.77394        3.71212        2.61735
H         -0.06429        4.37258        2.35983
H          1.69612        4.29180        2.51885
H          0.66353        3.45584        3.67942
C         -0.28785        1.51326        1.62846
C         -1.51481        1.65422        2.33051
H         -1.62332        2.54800        2.93701
N          0.03027        0.50685        0.79054
C          1.30391        0.78380        0.34415
C          1.98817        0.07286       -0.62936
H          2.95033        0.47154       -0.92891
C          1.59157       -1.10015       -1.29829
N          0.42121       -1.76753       -1.09235
C          2.32868       -1.82547       -2.29455
C          3.68108       -1.43052       -2.81111
H          3.98798       -2.06663       -3.64630
H          4.45415       -1.51445       -2.03608
H          3.69226       -0.39292       -3.16619
C          1.56557       -2.92691       -2.66100
C          1.92644       -4.00962       -3.64035
H          2.52869       -3.58259       -4.45153
H          1.01733       -4.39575       -4.11738
C          2.69834       -5.17971       -3.00029
H          2.93547       -5.94513       -3.74808
H          2.10983       -5.64956       -2.20472
H          3.63824       -4.83404       -2.55642
C          0.35422       -2.88207       -1.89145
C         -0.72759       -3.77153       -1.89731
H         -0.65342       -4.62283       -2.56705
C         -1.87823       -3.66480       -1.12080
C         -2.98281       -4.61974       -1.12304
C         -3.11036       -5.86948       -1.93664
H         -4.04502       -6.38154       -1.69444
H         -2.28086       -6.56299       -1.74752
H         -3.10938       -5.65274       -3.01290
N         -2.10396       -2.61214       -0.23048
C         -3.29143       -2.88889        0.29681
C         -3.87279       -4.10160       -0.20651
C         -5.15463       -4.34320        0.43679
O         -5.94326       -5.26310        0.31124
C         -5.37436       -3.14018        1.43263
H         -5.47222       -3.54902        2.44399
C         -6.67109       -2.39365        1.15360
O         -7.43582       -1.99668        2.00947
O         -6.85200       -2.18871       -0.16406
C         -8.04758       -1.47759       -0.52514
H         -8.03852       -1.42775       -1.61398
H         -8.04136       -0.47288       -0.09357
H         -8.93163       -2.01322       -0.17050
C         -4.12749       -2.25931        1.26922
C         -3.84226       -1.08886        1.91850
N         -2.68282       -0.38437        1.68199
C         -2.58954        0.80132        2.34599
C         -3.89710        1.03190        3.08310
C         -4.70283        2.17780        2.44322
H         -4.91885        1.96872        1.38895
H         -4.15310        3.12342        2.49319
H         -5.65586        2.30909        2.96838
C         -4.63442       -0.33983        2.98041
C         -4.77001       -1.12416        4.31265
H         -5.48795       -1.93230        4.14197
H         -5.22632       -0.45761        5.05298
C         -3.48779       -1.72841        4.90318
H         -2.84314       -2.16448        4.13145
H         -3.74637       -2.56597        5.56562
C         -2.65667       -0.78337        5.74671
O         -2.98133        0.32045        6.13307
O         -1.46806       -1.34148        6.07630
H         -5.65908       -0.17997        2.62854
H         -1.00578       -0.68918        6.63583
H         -3.69883        1.28245        4.12844
H         -1.95051       -0.71055        1.04631
H         -0.31894       -1.49112       -0.45000
12
fumarate
C         -6.43260        3.30171        0.15438
C         -6.64890        4.54358        0.60433
H         -6.41404        3.09648       -0.91131
H         -6.67235        4.77532        1.66357
C         -6.86678        5.65900       -0.35275
O         -6.87090        5.56564       -1.56210
O         -7.06658        6.82906        0.30103
H         -7.20092        7.50733       -0.38758
C         -6.20510        2.12470        1.02510
O         -6.01024        1.00427        0.60286
O         -6.23514        2.41839        2.34913
H         -6.07515        1.57649        2.81452
14
succinate
C         -6.57365        4.26330       -0.29702
O         -7.33009        5.17688       -0.53534
O         -6.79735        2.99934       -0.74588
H         -7.63409        3.03745       -1.24658
C         -5.31506        4.35671        0.53759
H         -5.11140        5.41640        0.70444
H         -5.52553        3.91504        1.51931
C         -4.10545        3.64702       -0.07995
H         -4.34390        2.60292       -0.31352
H         -3.80706        4.10706       -1.02906
C         -2.91364        3.65353        0.85313
O         -2.92343        3.99428        2.01518
O         -1.79710        3.20475        0.22974
H         -1.08768        3.21950        0.89980
21
NADPH model
C         -5.61131        3.34278       -1.46850
C         -4.29297        2.95076       -2.09518
C         -3.10370        3.25484       -1.55974
N         -2.98248        3.97314       -0.35387
C         -4.13869        4.31261        0.32105
C         -5.38446        4.02739       -0.13023
H         -6.25661        2.46058       -1.33810
H         -4.31015        2.40445       -3.03423
H         -2.15960        2.96587       -2.00851
H         -3.97903        4.87633        1.23589
C         -6.59313        4.45901        0.60440
O         -7.68607        4.54823        0.04476
N         -6.45436        4.80507        1.94542
H         -7.33859        4.97880        2.40950
H         -5.78000        4.30271        2.50784
H         -6.18210        4.00528       -2.13668
C         -1.67388        4.27301        0.17719
H         -1.79826        5.02794        0.96333
H         -1.03326        4.67970       -0.61000
O         -0.96765        3.13615        0.65381
H         -1.48673        2.71100        1.35640
21
NADPH2+ model
C         -5.46957        2.95997       -0.97159
C         -4.32802        2.23158       -1.29418
C         -3.12199        2.53663       -0.66640
N         -3.05947        3.51738        0.25950
C         -4.14832        4.23365        0.60712
C         -5.37852        3.97635        0.00291
H         -6.41816        2.72216       -1.44831
H         -4.35870        1.43499       -2.03114
H         -2.18638        2.02708       -0.87613
H         -3.99826        5.01992        1.34251
C         -6.57756        4.78240        0.36379
O         -7.33179        5.33246       -0.54454
N         -6.95053        4.96529        1.60219
H         -7.76345        5.55050        1.81076
H         -6.52244        4.47179        2.38100
H         -6.97484        5.32635       -1.45496
C         -1.66491        3.89369        0.88096
H         -1.85080        4.03149        1.94967
H         -1.40017        4.83576        0.39340
O         -0.75075        2.93513        0.56884
H         -0.54097        2.34844        1.31712
20
NADP+ model
C         -3.50852        2.40099       -0.78007
C         -2.15593        2.06429       -0.78842
C         -1.28716        2.71592        0.07617
N         -1.75489        3.65713        0.92642
C         -3.06995        3.98227        0.96888
C         -3.98208        3.36266        0.12674
H         -1.76399        1.31597       -1.46878
H         -0.22153        2.52345        0.12221
H         -3.34998        4.76567        1.66572
C         -5.44487        3.76193        0.05337
O         -6.00840        3.71425       -1.02681
N         -6.01879        4.21150        1.20551
H         -7.00683        4.43865        1.15476
H         -5.67258        3.94306        2.11745
C         -0.75961        4.44207        1.78164
H         -1.31917        4.79420        2.65262
H         -0.43130        5.28612        1.17106
O          0.34375        3.67703        2.08565
H          0.22505        3.18322        2.91449
H         -4.21082        1.94147       -1.46934
20
NADP- model
C         11.27654        1.14744       -6.24414
C         10.21259        0.98725       -5.32100
C          9.86084        2.00934       -4.46595
N         10.78819        3.11027       -4.29540
C         11.31675        3.49135       -5.58323
C         11.69513        2.48969       -6.47066
H          9.58616        0.09230       -5.36499
H          8.91778        2.05179       -3.92345
H         11.43633        4.55605       -5.77361
C         12.37337        2.81028       -7.75332
O         13.10273        2.03241       -8.37782
N         12.16695        4.09611       -8.25252
H         11.32022        4.57304       -7.96861
H         12.45029        4.21741       -9.21722
C         11.74935        2.95944       -3.22277
H         11.90439        1.90928       -2.94025
H         12.69786        3.41551       -3.54299
O         11.28458        3.61774       -2.01984
H         10.66088        4.28442       -2.35848
H         11.56879        0.36284       -6.93321
42
Fe-S cluster, reduced state
C          8.97401        2.50738       -9.03233
H          9.14538        2.56325      -10.12108
H          8.10082        3.12426       -8.79032
H          8.72522        1.46797       -8.78049
C         10.20025        2.98333       -8.24074
H         10.42324        4.02699       -8.48196
H         11.08237        2.38628       -8.49728
S          9.86919        2.84463       -6.41915
C         13.64173        2.75562       -0.76208
H         13.21941        1.88156       -0.23339
H         12.88171        3.16090       -1.43518
H         13.86804        3.52932       -0.01782
C         14.91262        2.37340       -1.54148
H         15.67990        1.99273       -0.85044
H         14.67910        1.55971       -2.24071
S         15.65102        3.79690       -2.47121
C         17.51928        6.35896       -8.02452
H         18.44094        6.67985       -7.50972
H         17.73378        6.29554       -9.10082
H         17.26723        5.35143       -7.67642
C         16.36641        7.32002       -7.74529
H         16.17931        7.36701       -6.66843
H         16.66050        8.33252       -8.06225
S         14.78419        6.88743       -8.59237
C          8.33634        8.80333       -4.56556
H          7.66661        9.09820       -5.38696
H          7.71828        8.64209       -3.67131
H          8.80092        7.85179       -4.83723
C          9.40434        9.86426       -4.31120
H         10.02643        9.95927       -5.21158
H          8.95246       10.84249       -4.10294
C         10.32458        9.50867       -3.12161
O         10.40728       10.30596       -2.17835
O         10.92523        8.36766       -3.19704
Fe        11.91738        6.97605       -4.20967
Fe        11.46506        4.39331       -5.57262
Fe        13.48766        6.17667       -6.74170
Fe        14.00741        4.74103       -3.92892
S         14.21688        7.08491       -4.51980
S         13.61939        3.80277       -6.16600
S         11.14193        6.53083       -6.51384
S         11.59670        4.74078       -3.29086
42
Fe-S cluster, oxidized state
C          8.95004        2.50139       -9.02444
H          9.06006        2.74013      -10.09250
H          8.04033        2.98901       -8.65575
H          8.81077        1.41719       -8.92951
C         10.17891        2.97665       -8.23651
H         10.29198        4.05769       -8.35020
H         11.08478        2.50563       -8.63299
S         10.04696        2.58550       -6.42908
C         13.63799        2.75497       -0.76581
H         13.24950        1.89069       -0.20260
H         12.85765        3.10972       -1.44227
H         13.85525        3.56078       -0.05509
C         14.90643        2.36965       -1.54767
H         15.67169        1.99071       -0.85724
H         14.67615        1.55650       -2.24652
S         15.67677        3.77208       -2.46965
C         17.50355        6.34147       -8.04297
H         18.44678        6.72494       -7.62363
H         17.64269        6.19387       -9.12114
H         17.30348        5.36236       -7.59530
C         16.35283        7.30470       -7.76243
H         16.22478        7.44454       -6.68714
H         16.57812        8.28876       -8.19407
S         14.74828        6.75143       -8.49773
C          8.33267        8.80501       -4.56567
H          8.43003        8.37605       -5.56948
H          7.32348        9.23099       -4.47430
H          8.43067        7.98251       -3.85215
C          9.40288        9.86469       -4.31546
H          9.29580       10.70757       -5.00780
H          9.27696       10.27022       -3.29925
C         10.84600        9.35927       -4.42718
O         11.68839       10.02263       -5.02150
O         11.04292        8.22265       -3.80825
Fe        12.04667        6.70616       -4.42930
Fe        11.65172        4.06142       -5.65733
Fe        13.69282        5.89317       -6.64237
Fe        14.13399        4.58613       -4.01173
S         14.43616        6.81565       -4.62842
S         13.86598        3.59647       -6.23267
S         11.37907        6.13438       -6.68458
S         11.72795        4.61760       -3.41396
133
reduced cluster, PChlide
C          9.20749        2.38849       -8.89152
H          9.38461        2.44364       -9.97935
H          8.33965        3.01420       -8.65303
H          8.94672        1.35148       -8.64190
C         10.43483        2.85089       -8.09361
H         10.66980        3.89241       -8.33271
H         11.31189        2.24496       -8.34655
S         10.09369        2.71389       -6.27380
C         13.83804        2.58017       -0.59891
H         13.40413        1.71006       -0.07311
H         13.08550        2.99401       -1.27524
H         14.06884        3.35076        0.14721
C         15.10858        2.18549       -1.37264
H         15.86857        1.79620       -0.67836
H         14.86997        1.37496       -2.07380
S         15.86619        3.60213       -2.29740
C         17.78744        6.14993       -7.83915
H         18.70993        6.46075       -7.31965
H         18.00640        6.08533       -8.91449
H         17.52328        5.14476       -7.49328
C         16.64332        7.12268       -7.56443
H         16.45158        7.17059       -6.48843
H         16.94944        8.13236       -7.87898
S         15.06077        6.70739       -8.41949
C          8.61408        8.68637       -4.42147
H          7.95139        8.98900       -5.24575
H          7.99012        8.53070       -3.53033
H          9.07003        7.73033       -4.69187
C          9.69182        9.73586       -4.16093
H         10.31914        9.82530       -5.05827
H          9.24917       10.71856       -3.95385
C         10.60264        9.36958       -2.96735
O         10.68912       10.16508       -2.02292
O         11.19170        8.22249       -3.04110
Fe        12.17416        6.82163       -4.05039
Fe        11.70152        4.24508       -5.41810
Fe        13.74809        6.00840       -6.57573
Fe        14.23945        4.56472       -3.76198
S         14.47610        6.90684       -4.34949
S         13.85235        3.63272       -6.00182
S         11.40513        6.38673       -6.35868
S         11.82590        4.58895       -3.13539
C         -9.80690        0.19195        2.98359
H         -8.97962       -0.40465        2.59126
C         -9.36235        1.06054        4.18148
H         -8.94012        0.45251        4.98708
H        -10.22438        1.59185        4.60790
C         -8.35279        2.10882        3.76766
O         -7.43572        2.35530        4.74597
O         -8.32892        2.69466        2.70810
Mg        -0.72481       -1.37431        0.75919
C          4.38223        2.18815        0.36581
H          4.55241        1.11682        0.31949
H          5.23481        2.82681        0.15384
C          3.19555        2.71386        0.70401
H          3.12877        3.79915        0.78428
C          1.96712        1.98712        1.02301
C          1.03054        2.35889        1.96445
C          1.04719        3.55712        2.86481
H          0.12800        4.14814        2.76582
H          1.89213        4.21517        2.64442
H          1.12998        3.26505        3.91988
C          0.00516        1.32884        1.96358
C         -1.12244        1.30711        2.79129
H         -1.20884        2.13574        3.48729
N          0.30830        0.37759        1.02659
C          1.47772        0.74012        0.42329
C          2.06241        0.05475       -0.65149
H          2.94475        0.51630       -1.07783
C          1.61244       -1.11983       -1.27684
N          0.51556       -1.83540       -0.89308
C          2.23822       -1.73628       -2.44774
C          3.46036       -1.15233       -3.10051
H          3.92390       -1.83182       -3.81330
H          4.21983       -0.89561       -2.35217
H          3.21895       -0.22470       -3.63686
C          1.47402       -2.83421       -2.76621
C          1.56093       -3.86259       -3.87146
H          0.67928       -3.74545       -4.51939
H          1.44631       -4.85647       -3.41596
C          2.80741       -3.89794       -4.76227
H          2.72809       -4.73402       -5.46594
H          3.72229       -4.04474       -4.17822
H          2.91882       -2.98382       -5.35353
C          0.38237       -2.87135       -1.78796
C         -0.67725       -3.78708       -1.79599
H         -0.65911       -4.55241       -2.56551
C         -1.80579       -3.77354       -0.95581
C         -2.97585       -4.63586       -1.03527
C         -3.20645       -5.76576       -1.99040
H         -4.18441       -6.21900       -1.80959
H         -2.44299       -6.54772       -1.88604
H         -3.17558       -5.42484       -3.03327
N         -1.95925       -2.84697        0.05789
C         -3.17535       -3.06526        0.58641
C         -3.82736       -4.15969       -0.05084
C         -5.13645       -4.34268        0.56441
O         -5.99799       -5.17581        0.35687
C         -5.27724       -3.17997        1.63364
H         -5.52636       -3.61732        2.60294
C         -6.45527       -2.30178        1.22700
O         -7.46520       -2.15040        1.88312
O         -6.24536       -1.72200        0.03132
C         -7.30178       -0.87154       -0.44798
H         -6.97396       -0.52889       -1.42942
H         -7.44324       -0.02209        0.22568
H         -8.23693       -1.43160       -0.52534
C         -3.92495       -2.45406        1.60912
C         -3.48218       -1.34750        2.35501
N         -2.28665       -0.73068        2.03283
C         -2.16894        0.36781        2.83361
C         -3.30796        0.44849        3.73353
C         -3.52294        1.51237        4.76960
H         -4.56720        1.54655        5.09683
H         -3.26593        2.50554        4.38267
H         -2.90460        1.34738        5.66240
C         -4.11789       -0.62821        3.45697
C         -5.35489       -0.99788        4.23598
H         -5.98111       -1.71242        3.70449
H         -5.97733       -0.10503        4.37710
C         -5.04702       -1.54895        5.65115
H         -4.48641       -0.82357        6.24455
H         -5.99975       -1.73706        6.16452
C         -4.25858       -2.83937        5.68880
O         -3.26284       -3.04467        6.34543
O         -4.82376       -3.81026        4.91883
O          0.41946       -2.70699        2.01356
H         -0.11498       -3.51166        2.12010
H          1.12752       -2.95371        1.39281
H        -10.60022       -0.49527        3.29457
H        -10.19177        0.82778        2.18128
H         -6.85938        3.06148        4.39612
H         -4.26440       -4.60144        5.03391
133
oxidized cluster, PChlide
C          9.09230        2.48773       -8.87315
H          9.20772        2.73524       -9.93865
H          8.18653        2.98105       -8.50243
H          8.94185        1.40416       -8.78870
C         10.32369        2.94323       -8.07753
H         10.44796        4.02409       -8.18084
H         11.22588        2.46676       -8.47589
S         10.18278        2.53670       -6.27420
C         13.75942        2.61734       -0.59989
H         13.36068        1.75187       -0.04582
H         12.98461        2.98624       -1.27514
H         13.98277        3.41432        0.11887
C         15.02609        2.22650       -1.38188
H         15.78556        1.83346       -0.69295
H         14.78960        1.42227       -2.08888
S         15.81309        3.62957       -2.28868
C         17.68127        6.23197       -7.83287
H         18.62713        6.60201       -7.40741
H         17.82193        6.09298       -8.91199
H         17.47008        5.25082       -7.39487
C         16.53951        7.20413       -7.54647
H         16.40988        7.33527       -6.47030
H         16.77589        8.18980       -7.96836
S         14.93154        6.67392       -8.29124
C          8.52599        8.75559       -4.35766
H          8.62184        8.33502       -5.36515
H          7.52090        9.19087       -4.26506
H          8.61371        7.92561       -3.65156
C          9.60611        9.80204       -4.09472
H          9.50947       10.65231       -4.77946
H          9.48144       10.19939       -3.07510
C         11.04436        9.28315       -4.20721
O         11.22809        8.13893       -3.59839
O         11.89505        9.94343       -4.79304
Fe        12.21826        6.61819       -4.23079
Fe        11.80012        3.98911       -5.48441
Fe        13.86231        5.80920       -6.44682
Fe        14.28293        4.47343       -3.82729
S         14.60926        6.70541       -4.42240
S         14.01119        3.50719       -6.05804
S         11.55127        6.07414       -6.49305
S         11.87568        4.52368       -3.23578
C         -9.79227        0.19947        3.03716
H         -8.96663       -0.39863        2.64365
C         -9.34393        1.06883        4.23308
H         -8.92066        0.46115        5.03841
H        -10.20433        1.60170        4.66084
C         -8.33397        2.11536        3.81583
O         -7.41440        2.36177        4.79179
O         -8.31174        2.69999        2.75556
Mg        -0.71718       -1.38080        0.79416
C          4.39347        2.17472        0.38535
H          4.56220        1.10313        0.33985
H          5.24639        2.81206        0.17075
C          3.20822        2.70232        0.72562
H          3.14300        3.78778        0.80482
C          1.97959        1.97749        1.04818
C          1.04560        2.35150        1.99131
C          1.06578        3.55071        2.89027
H          0.14712        4.14279        2.79270
H          1.91106        4.20745        2.66726
H          1.15057        3.25971        3.94548
C          0.01891        1.32275        1.99388
C         -1.10687        1.30338        2.82415
H         -1.19065        2.13290        3.51941
N          0.31875        0.37008        1.05728
C          1.48727        0.73044        0.45096
C          2.06868        0.04314       -0.62436
H          2.95064        0.50308       -1.05319
C          1.61582       -1.13158       -1.24740
N          0.51889       -1.84533       -0.86036
C          2.23818       -1.75012       -2.41899
C          3.45960       -1.16845       -3.07516
H          3.92068       -1.84933       -3.78822
H          4.22106       -0.91187       -2.32880
H          3.21815       -0.24112       -3.61200
C          1.47189       -2.84744       -2.73452
C          1.55501       -3.87715       -3.83882
H          0.67206       -3.75963       -4.48489
H          1.44015       -4.87039       -3.38195
C          2.79944       -3.91509       -4.73236
H          2.71748       -4.75186       -5.43493
H          3.71544       -4.06239       -4.15021
H          2.91068       -3.00178       -5.32491
C          0.38237       -2.88210       -1.75379
C         -0.67842       -3.79649       -1.75842
H         -0.66297       -4.56271       -2.52712
C         -1.80504       -3.78058       -0.91572
C         -2.97638       -4.64149       -0.99159
C         -3.21055       -5.77217       -1.94494
H         -4.18868       -6.22398       -1.76144
H         -2.44785       -6.55499       -1.84142
H         -3.18158       -5.43246       -2.98826
N         -1.95506       -2.85268        0.09728
C         -3.17025       -3.06884        0.62877
C         -3.82507       -4.16316       -0.00579
C         -5.13301       -4.34380        0.61259
O         -5.99607       -5.17605        0.40792
C         -5.26992       -3.17971        1.68083
H         -5.51742       -3.61567        2.65119
C         -6.44775       -2.30048        1.27585
O         -7.45601       -2.14709        1.93407
O         -6.23979       -1.72231        0.07906
C         -7.29621       -0.87104       -0.39882
H         -6.97015       -0.52991       -1.38138
H         -7.43507       -0.02066        0.27419
H         -8.23224       -1.43000       -0.47347
C         -3.91677       -2.45554        1.65248
C         -3.47093       -1.34872        2.39612
N         -2.27536       -0.73377        2.07057
C         -2.15445        0.36545        2.86986
C         -3.29135        0.44859        3.77224
C         -3.50265        1.51390        4.80760
H         -4.54614        1.54977        5.13713
H         -3.24525        2.50630        4.41897
H         -2.88252        1.34912        5.69919
C         -4.10325       -0.62739        3.49870
C         -5.33896       -0.99461        4.28090
H         -5.96730       -1.70896        3.75162
H         -5.95996       -0.10082        4.42242
C         -5.02862       -1.54449        5.69599
H         -4.46577       -0.81916        6.28732
H         -5.98043       -1.73083        6.21171
C         -4.24174       -2.83586        5.73331
O         -3.24479       -3.04171        6.38794
O         -4.80987       -3.80691        4.96571
O          0.42820       -2.71354        2.04745
H         -0.10702       -3.51742        2.15609
H          1.13456       -2.96186        1.42540
H        -10.58576       -0.48641        3.35070
H        -10.17813        0.83490        2.23500
H         -6.83795        3.06682        4.43986
H         -4.25126       -4.59867        5.08042
133
Reduced cluster, H+ on C17 and propionic acid
C          8.97401        2.50740       -9.03232
H          9.14537        2.56328      -10.12104
H          8.10085        3.12428       -8.79029
H          8.72523        1.46799       -8.78046
C         10.20025        2.98335       -8.24072
H         10.42324        4.02701       -8.48194
H         11.08235        2.38631       -8.49726
S          9.86922        2.84465       -6.41917
C         13.64172        2.75563       -0.76207
H         13.21939        1.88160       -0.23338
H         12.88171        3.16093       -1.43520
H         13.86804        3.52934       -0.01781
C         14.91260        2.37341       -1.54147
H         15.67989        1.99275       -0.85046
H         14.67910        1.55973       -2.24071
S         15.65102        3.79692       -2.47120
C         17.51926        6.35895       -8.02451
H         18.44093        6.67987       -7.50970
H         17.73376        6.29554       -9.10080
H         17.26722        5.35144       -7.67640
C         16.36640        7.32002       -7.74527
H         16.17930        7.36703       -6.66842
H         16.66051        8.33252       -8.06224
S         14.78421        6.88743       -8.59237
C         -9.37068       -0.96719        4.68757
H         -9.09202       -1.33831        3.69969
H        -10.38451       -1.31862        4.92221
H         -8.69042       -1.41285        5.42386
C         -9.27429        0.57409        4.73325
H         -9.95833        1.02212        4.00335
H         -9.48457        0.97724        5.72684
C         -7.78334        0.90303        4.34188
O         -7.04165        1.40279        5.22065
O         -7.42126        0.52739        3.17557
Fe        11.91739        6.97606       -4.20967
Fe        11.46509        4.39335       -5.57263
Fe        13.48766        6.17669       -6.74170
Fe        14.00740        4.74105       -3.92894
S         14.21686        7.08491       -4.51981
S         13.61937        3.80280       -6.16600
S         11.14195        6.53084       -6.51384
S         11.59674        4.74080       -3.29086
C          8.33637        8.80329       -4.56557
H          8.80095        7.85177       -4.83721
C          9.40436        9.86420       -4.31118
H         10.02644        9.95925       -5.21158
H          8.95250       10.84245       -4.10294
C         10.32461        9.50862       -3.12161
O         10.92522        8.36764       -3.19705
O         10.40730       10.30593       -2.17837
Mg        -0.78901       -1.37694        0.67853
C          4.32209        2.11324        0.63944
H          4.46716        1.04155        0.73957
H          5.21317        2.71111        0.47248
C          3.11697        2.69061        0.74981
H          3.06940        3.77804        0.69321
C          1.83867        2.01838        0.98649
C          0.80093        2.50203        1.75201
C          0.73239        3.79533        2.50555
H         -0.14607        4.38419        2.21460
H          1.61918        4.40965        2.33007
H          0.66366        3.62634        3.58792
C         -0.24475        1.49050        1.73025
C         -1.45172        1.58579        2.40803
H         -1.58943        2.48431        3.00105
N          0.15999        0.42819        0.94107
C          1.39546        0.72120        0.46046
C          2.10212       -0.05954       -0.48505
H          3.03967        0.36311       -0.82488
C          1.70011       -1.24679       -1.09659
N          0.53972       -1.91205       -0.81231
C          2.42015       -1.93220       -2.17868
C          3.73119       -1.42220       -2.70624
H          4.22282       -2.13014       -3.37039
H          4.42462       -1.20528       -1.88478
H          3.59475       -0.48515       -3.26218
C          1.64228       -2.99991       -2.54861
C          1.78888       -4.06521       -3.61015
H          0.96186       -3.94670       -4.32593
H          1.61214       -5.04015       -3.13338
C          3.09860       -4.15521       -4.40000
H          3.04746       -5.00235       -5.09240
H          3.96049       -4.31812       -3.74442
H          3.28227       -3.25637       -4.99665
C          0.44760       -2.95686       -1.68814
C         -0.65537       -3.82019       -1.78569
H         -0.59241       -4.62323       -2.51241
C         -1.85868       -3.71354       -1.06828
C         -3.03513       -4.59149       -1.17966
C         -3.19141       -5.77189       -2.08449
H         -4.16393       -6.24378       -1.92519
H         -2.41020       -6.52224       -1.90786
H         -3.12257       -5.47805       -3.13985
N         -2.08604       -2.72618       -0.14016
C         -3.32995       -2.93678        0.33891
C         -3.93691       -4.07645       -0.27687
C         -5.26594       -4.27071        0.31759
O         -6.11220       -5.09937        0.06032
C         -5.39904       -3.15820        1.44121
H         -5.42550       -3.69375        2.39769
C         -6.75202       -2.45720        1.32508
O         -7.73568       -2.82965        1.92183
O         -6.70571       -1.44069        0.45260
C         -7.93761       -0.68756        0.30951
H         -7.74544        0.01127       -0.50562
H         -8.13890       -0.16297        1.24751
H         -8.75707       -1.36340        0.05361
C         -4.12963       -2.31797        1.29910
C         -3.75754       -1.13617        1.98914
N         -2.59312       -0.51927        1.71698
C         -2.53596        0.66814        2.45554
C         -3.66758        0.79889        3.27848
C         -4.02022        1.87497        4.23591
H         -5.11483        1.92198        4.38983
H         -3.61728        2.84755        3.93385
H         -3.60268        1.64971        5.22966
C         -4.52399       -0.38879        3.05833
C         -4.87471       -1.20268        4.35134
H         -5.38677       -2.11715        4.04528
H         -5.59737       -0.59833        4.90841
C         -3.70621       -1.53818        5.31399
H         -3.43103       -0.66180        5.90487
H         -4.05914       -2.30658        6.01257
C         -2.46020       -2.06924        4.64849
O         -2.41196       -3.07474        3.94594
O         -1.38254       -1.30194        4.88036
O         -0.26413       -2.53174        2.41993
H         -1.06280       -2.96471        2.83283
H          0.39175       -3.23219        2.27197
H          7.71831        8.64205       -3.67132
H          7.66665        9.09818       -5.38697
H         -5.55578       -0.01554        2.75862
H         -0.63512       -1.63755        4.34215
133
Oxidized cluster, H+ on C17 and propionic acid
C          8.90236        2.63179       -8.97219
H          9.01603        2.88362      -10.03687
H          7.99179        3.11545       -8.60050
H          8.76206        1.54661       -8.89110
C         10.12898        3.09644       -8.17449
H         10.24314        4.17872       -8.27445
H         11.03583        2.62967       -8.57377
S          9.99091        2.68312       -6.37247
C         13.56353        2.78017       -0.69588
H         13.17264        1.90930       -0.14467
H         12.78565        3.14380       -1.37046
H         13.77897        3.57702        0.02540
C         14.83425        2.40362       -1.47832
H         15.59699        2.01565       -0.79016
H         14.60571        1.59935       -2.18790
S         15.60851        3.81677       -2.38042
C         17.45518        6.45342       -7.91563
H         18.39728        6.83103       -7.48851
H         17.59773        6.31904       -8.99508
H         17.25299        5.46901       -7.48072
C         16.30418        7.41393       -7.62694
H         16.17272        7.54058       -6.55045
H         16.53151        8.40307       -8.04571
S         14.70167        6.87089       -8.37424
C         -9.38516       -0.96884        4.67101
H         -9.10430       -1.33772        3.68291
H        -10.40050       -1.31862        4.90151
H         -8.70818       -1.41818        5.40809
C         -9.28541        0.57209        4.72146
H         -9.96619        1.02379        3.99077
H         -9.49784        0.97283        5.71557
C         -7.79253        0.89875        4.33563
O         -7.05240        1.39428        5.21811
O         -7.42771        0.52568        3.16935
Fe        11.98680        6.77734       -4.31554
Fe        11.59409        4.14828       -5.57736
Fe        13.63960        5.99057       -6.53306
Fe        14.07133        4.65087       -3.91734
S         14.37698        6.88761       -4.50551
S         13.80990        3.68889       -6.15118
S         11.32620        6.23392       -6.57982
S         11.66338        4.67670       -3.32708
C          8.27467        8.88033       -4.43806
H          8.37503        8.46374       -5.44677
C          9.34477        9.93607       -4.17133
H          9.24050       10.78747       -4.85356
H          9.21582       10.32914       -3.15059
C         10.78791        9.43108       -4.28457
O         10.98204        8.28679       -3.67910
O         11.63265       10.10110       -4.86791
Mg        -0.79216       -1.38652        0.68715
C          4.32696        2.09210        0.67389
H          4.46928        1.01980        0.77135
H          5.21990        2.68842        0.51140
C          3.12281        2.67189        0.78224
H          3.07789        3.75958        0.72864
C          1.84228        2.00189        1.01304
C          0.80329        2.48569        1.77677
C          0.73536        3.77696        2.53385
H         -0.14087        4.36865        2.24191
H          1.62408        4.38975        2.36288
H          0.66292        3.60498        3.61551
C         -0.24462        1.47662        1.74886
C         -1.45345        1.57269        2.42322
H         -1.59094        2.46979        3.01840
N          0.16013        0.41567        0.95785
C          1.39773        0.70725        0.48188
C          2.10553       -0.07235       -0.46371
H          3.04508        0.34914       -0.79944
C          1.70271       -1.25691       -1.07994
N          0.53993       -1.92033       -0.80115
C          2.42451       -1.94081       -2.16180
C          3.73833       -1.43227       -2.68385
H          4.23039       -2.13941       -3.34854
H          4.42971       -1.21931       -1.85963
H          3.60571       -0.49331       -3.23748
C          1.64537       -3.00566       -2.53721
C          1.79281       -4.06822       -3.60139
H          0.96826       -3.94575       -4.31935
H          1.61239       -5.04413       -3.12800
C          3.10474       -4.15891       -4.38746
H          3.05381       -5.00393       -5.08249
H          3.96424       -4.32569       -3.72973
H          3.29229       -3.25877       -4.98094
C          0.44814       -2.96240       -1.68029
C         -0.65647       -3.82292       -1.78373
H         -0.59311       -4.62399       -2.51259
C         -1.86175       -3.71561       -1.06971
C         -3.03984       -4.59055       -1.18726
C         -3.19601       -5.76796       -2.09598
H         -4.17009       -6.23809       -1.94103
H         -2.41706       -6.52060       -1.91913
H         -3.12327       -5.47122       -3.15027
N         -2.08972       -2.73043       -0.13943
C         -3.33558       -2.93957        0.33520
C         -3.94321       -4.07607       -0.28574
C         -5.27451       -4.26903        0.30407
O         -6.12185       -5.09500        0.04180
C         -5.40854       -3.15947        1.43050
H         -5.43916       -3.69773        2.38534
C         -6.75957       -2.45506        1.31227
O         -7.74589       -2.82698        1.90491
O         -6.70825       -1.43614        0.44288
C         -7.93800       -0.67978        0.29820
H         -7.74174        0.02097       -0.51430
H         -8.14099       -0.15745        1.23710
H         -8.75820       -1.35301        0.03782
C         -4.13679       -2.32172        1.29473
C         -3.76415       -1.14279        1.98934
N         -2.59750       -0.52775        1.72255
C         -2.53991        0.65738        2.46473
C         -3.67375        0.78833        3.28456
C         -4.02690        1.86242        4.24403
H         -5.12187        1.91148        4.39472
H         -3.62082        2.83495        3.94603
H         -3.61292        1.63334        5.23840
C         -4.53218       -0.39677        3.05834
C         -4.88872       -1.21360        4.34790
H         -5.40191       -2.12600        4.03761
H         -5.61172       -0.60922        4.90450
C         -3.72395       -1.55454        5.31315
H         -3.44860       -0.68051        5.90741
H         -4.08077       -2.32417        6.00841
C         -2.47711       -2.08651        4.64994
O         -2.42900       -3.09008        3.94462
O         -1.39843       -1.32235        4.88734
O         -0.27525       -2.54755        2.42679
H         -1.07617       -2.97990        2.83599
H          0.37949       -3.24907        2.27882
H          8.36981        8.04906       -3.73442
H          7.26549        9.30585       -4.34472
H         -5.56219       -0.02029        2.75655
H         -0.65012       -1.65809        4.35046
133
Reduced cluster, H+ on C18 and Asp274
C          9.13317        2.51792       -8.86482
H          9.30690        2.60438       -9.95117
H          8.27391        3.14641       -8.60366
H          8.86072        1.47694       -8.64612
C         10.36901        2.94072       -8.05813
H         10.61576        3.98619       -8.26606
H         11.23767        2.33232       -8.33315
S         10.03301        2.75191       -6.24199
C         13.79655        2.39848       -0.58927
H         13.35403        1.51791       -0.08869
H         13.04660        2.84198       -1.24948
H         14.03949        3.14291        0.17921
C         15.05929        2.01251       -1.37996
H         15.81706        1.59291       -0.70109
H         14.80822        1.22688       -2.10471
S         15.83065        3.44770       -2.26386
C         17.76215        6.14146       -7.73254
H         18.69029        6.42499       -7.20751
H         17.97630        6.10734       -8.81024
H         17.48706        5.12938       -7.41663
C         16.63100        7.11902       -7.42338
H         16.44387        7.13611       -6.34564
H         16.94824        8.13414       -7.70801
S         15.04034        6.74936       -8.28431
C          8.63316        8.68197       -4.20101
H          7.97114        9.01780       -5.01288
H          8.01068        8.50649       -3.31253
H          9.07641        7.72928       -4.50251
C          9.72456        9.70988       -3.91276
H         10.34958        9.81932       -4.80949
H          9.29469       10.69100       -3.67378
C         10.63529        9.29608       -2.73475
O         10.73497       10.06105       -1.76668
O         11.21007        8.14479       -2.84611
Fe        12.17162        6.76390       -3.90197
Fe        11.66255        4.23654       -5.34625
Fe        13.72610        6.00984       -6.45753
Fe        14.21032        4.47445       -3.69150
S         14.47329        6.83051       -4.20773
S         13.80357        3.61654       -5.95731
S         11.38876        6.40954       -6.21936
S         11.79960        4.50848       -3.05458
C         -9.84496        0.11042        3.12873
H         -9.07742       -0.66131        3.03894
C         -9.40406        1.25453        4.06870
H         -9.19435        0.88483        5.07986
H        -10.19690        2.00505        4.18563
C         -8.17041        1.97632        3.57627
O         -7.73832        2.89835        4.47450
O         -7.60231        1.79909        2.51776
Mg        -0.79115       -1.43834        0.78029
C          4.42533        1.97614        0.66053
H          4.54194        0.89753        0.70373
H          5.32903        2.55836        0.50612
C          3.23967        2.57958        0.82779
H          3.22062        3.66951        0.82957
C          1.95045        1.93021        1.06439
C          0.94828        2.39763        1.87324
C          0.91991        3.64849        2.69543
H          0.02437        4.24622        2.48525
H          1.79470        4.27587        2.50525
H          0.91082        3.41942        3.76921
C         -0.12289        1.40003        1.83200
C         -1.29062        1.46130        2.57307
H         -1.38626        2.29392        3.26334
N          0.22696        0.37377        0.98722
C          1.45829        0.66017        0.48696
C          2.12035       -0.08641       -0.49496
H          3.06861        0.30942       -0.83471
C          1.64807       -1.23408       -1.15054
N          0.47380       -1.85335       -0.88440
C          2.34897       -1.89604       -2.26839
C          3.68243       -1.41209       -2.76115
H          4.10841       -2.05542       -3.52820
H          4.40526       -1.35624       -1.93749
H          3.60282       -0.40117       -3.18224
C          1.53956       -2.91787       -2.67764
C          1.65182       -3.95460       -3.76979
H          0.80823       -3.81178       -4.46136
H          1.48011       -4.94011       -3.31342
C          2.94054       -4.03166       -4.59461
H          2.86339       -4.85519       -5.31284
H          3.81618       -4.22447       -3.96632
H          3.11886       -3.11517       -5.16589
C          0.34514       -2.86556       -1.80808
C         -0.76723       -3.68515       -1.93781
H         -0.73567       -4.45623       -2.70020
C         -1.96086       -3.59393       -1.17795
C         -3.12953       -4.48048       -1.27503
C         -3.30343       -5.63658       -2.20773
H         -4.26012       -6.13132       -2.02320
H         -2.50361       -6.37756       -2.08266
H         -3.28205       -5.31315       -3.25670
N         -2.14316       -2.64954       -0.21660
C         -3.35911       -2.90028        0.32535
C         -3.98973       -4.01762       -0.30571
C         -5.26320       -4.26732        0.37322
O         -6.12186       -5.09568        0.15189
C         -5.33407       -3.21151        1.54750
H         -5.34583       -3.76216        2.49222
C         -6.61113       -2.38716        1.45288
O         -7.45638       -2.31566        2.32031
O         -6.66805       -1.74107        0.27714
C         -7.80906       -0.88343        0.07265
H         -7.71901       -0.52889       -0.95440
H         -7.78125       -0.04705        0.77508
H         -8.73475       -1.44873        0.20474
C         -4.06055       -2.37961        1.39677
C         -3.63967       -1.25603        2.17578
N         -2.52494       -0.48324        1.75130
C         -2.34307        0.50736        2.60710
C         -3.35948        0.45738        3.72739
C         -4.26484        1.70088        3.86474
H         -4.95983        1.57309        4.70136
H         -4.85182        1.86579        2.95608
H         -3.65997        2.59177        4.06435
C         -4.10160       -0.80588        3.40166
C         -4.88631       -1.56380        4.41687
H         -5.64041       -2.19604        3.95074
H         -5.41794       -0.87386        5.08242
C         -3.89606       -2.45004        5.28066
H         -3.60239       -1.88868        6.17141
H         -4.42761       -3.35599        5.58540
C         -2.62776       -2.80692        4.47339
O         -2.66864       -3.79519        3.70232
O         -1.67124       -1.96845        4.58556
O         -0.44801       -2.63279        2.40546
H         -0.71330       -2.24313        3.31466
H         -1.04451       -3.41410        2.45792
H        -10.75792       -0.35314        3.51660
H        -10.05883        0.49834        2.12827
H         -6.96381        3.33080        4.06863
H         -2.80402        0.29866        4.66226
133
Oxidized cluster, H+ on C18 and Asp274
C          9.01894        2.61820       -8.84301
H          9.13334        2.89700       -9.90086
H          8.12065        3.11077       -8.45354
H          8.85562        1.53445       -8.79129
C         10.25877        3.03409       -8.03885
H         10.39581        4.11604       -8.10939
H         11.15359        2.55926       -8.45540
S         10.11971        2.57393       -6.24831
C         13.71839        2.43661       -0.58904
H         13.31122        1.55936       -0.06019
H         12.94560        2.83545       -1.24941
H         13.95413        3.20833        0.15295
C         14.97726        2.05479       -1.38792
H         15.73446        1.63158       -0.71455
H         14.72832        1.27562       -2.11832
S         15.77786        3.47552       -2.25439
C         17.65675        6.22471       -7.72361
H         18.60865        6.57002       -7.29088
H         17.79164        6.11734       -8.80706
H         17.43527        5.23315       -7.31511
C         16.52801        7.20128       -7.40273
H         16.40405        7.30078       -6.32250
H         16.77481        8.19657       -7.79508
S         14.91091        6.71371       -8.15679
C          8.54605        8.75038       -4.13459
H          8.63298        8.35993       -5.15493
H          7.54670        9.19470       -4.02449
H          8.62631        7.89806       -3.45472
C          9.63983        9.77513       -3.84407
H          9.55098       10.64720       -4.50194
H          9.52385       10.14235       -2.81220
C         11.07123        9.24264       -3.97841
O         11.24328        8.07807       -3.40582
O         11.92767        9.91034       -4.54718
Fe        12.21245        6.56569       -4.08878
Fe        11.75759        3.98172       -5.42093
Fe        13.83816        5.80557       -6.33543
Fe        14.25233        4.38477       -3.75997
S         14.60359        6.62991       -4.28751
S         13.96045        3.49104       -6.01824
S         11.53037        6.09968       -6.36393
S         11.84812        4.44582       -3.15725
C         -9.82974        0.11625        3.18313
H         -9.06332       -0.65650        3.09237
C         -9.38525        1.26084        4.12084
H         -9.17364        0.89196        5.13190
H        -10.17692        2.01243        4.23881
C         -8.15190        1.98062        3.62477
O         -7.71660        2.90308        4.52099
O         -7.58648        1.80157        2.56513
Mg        -0.78329       -1.44589        0.81522
C          4.43699        1.96218        0.67964
H          4.55241        0.88348        0.72372
H          5.34103        2.54315        0.52250
C          3.25245        2.56722        0.84902
H          3.23471        3.65717        0.84968
C          1.96301        1.91965        1.08932
C          0.96328        2.38914        1.90000
C          0.93833        3.64090        2.72092
H          0.04304        4.23950        2.51220
H          1.81343        4.26704        2.52804
H          0.93148        3.41300        3.79496
C         -0.10917        1.39279        1.86234
C         -1.27509        1.45625        2.60606
H         -1.36813        2.28973        3.29566
N          0.23747        0.36521        1.01784
C          1.46798        0.64960        0.51440
C          2.12684       -0.09883       -0.46826
H          3.07478        0.29549       -0.81064
C          1.65165       -1.24662       -1.12152
N          0.47726       -1.86420       -0.85197
C          2.34914       -1.91062       -2.24028
C          3.68204       -1.42879       -2.73668
H          4.10545       -2.07346       -3.50404
H          4.40686       -1.37294       -1.91476
H          3.60265       -0.41823       -3.15866
C          1.53756       -2.93190       -2.64655
C          1.64602       -3.96994       -3.73785
H          0.80100       -3.82684       -4.42761
H          1.47420       -4.95475       -3.28003
C          2.93273       -4.04943       -4.56560
H          2.85291       -4.87362       -5.28277
H          3.80959       -4.24261       -3.93916
H          3.11081       -3.13376       -5.13828
C          0.34524       -2.87724       -1.77427
C         -0.76842       -3.69562       -1.90053
H         -0.73956       -4.46756       -2.66216
C         -1.96015       -3.60215       -1.13799
C         -3.13012       -4.48740       -1.23139
C         -3.30758       -5.64429       -2.16245
H         -4.26442       -6.13768       -1.97515
H         -2.50836       -6.38609       -2.03844
H         -3.28825       -5.32201       -3.21181
N         -2.13908       -2.65653       -0.17721
C         -3.35406       -2.90523        0.36783
C         -3.98750       -4.02248       -0.26056
C         -5.25967       -4.26993        0.42160
O         -6.11983       -5.09750        0.20317
C         -5.32653       -3.21278        1.59492
H         -5.33675       -3.76241        2.54025
C         -6.60282       -2.38700        1.50241
O         -7.44596       -2.31356        2.37172
O         -6.66171       -1.74210        0.32611
C         -7.80216       -0.88330        0.12337
H         -7.71408       -0.52996       -0.90427
H         -7.77171       -0.04621        0.82483
H         -8.72822       -1.44734        0.25822
C         -4.05237       -2.38257        1.44032
C         -3.62833       -1.25867        2.21717
N         -2.51366       -0.48768        1.78924
C         -2.32860        0.50361        2.64356
C         -3.34246        0.45605        3.76628
C         -4.24600        1.70079        3.90441
H         -4.93919        1.57472        4.74279
H         -4.83491        1.86543        2.99696
H         -3.63960        2.59116        4.10166
C         -4.08684       -0.80665        3.44362
C         -4.87010       -1.56256        4.46148
H         -5.62605       -2.19439        3.99778
H         -5.39934       -0.87127        5.12753
C         -3.87891       -2.44906        5.32389
H         -3.58247       -1.88711        6.21336
H         -4.41082       -3.35405        5.63085
C         -2.61291       -2.80833        4.51405
O         -2.65678       -3.79737        3.74413
O         -1.65513       -1.97089        4.62310
O         -0.43779       -2.63903        2.44086
H         -0.70050       -2.24808        3.35026
H         -1.03511       -3.41957        2.49555
H        -10.74234       -0.34580        3.57362
H        -10.04546        0.50337        2.18275
H         -6.94253        3.33417        4.11286
H         -2.78501        0.29766        4.70002
133
Reduced cluster, 1 e- on the substrate
C          9.23592        2.33695       -8.86512
H          9.41595        2.38090       -9.95300
H          8.36407        2.96064       -8.63614
H          8.97991        1.30141       -8.60470
C         10.45844        2.81475       -8.06889
H         10.68860        3.85477       -8.31892
H         11.33943        2.21071       -8.31251
S         10.11266        2.69623       -6.24865
C         13.84092        2.64574       -0.56183
H         13.41007        1.77925       -0.02761
H         13.08821        3.04799       -1.24490
H         14.06544        3.42582        0.17630
C         15.11580        2.24923       -1.32743
H         15.87580        1.87176       -0.62666
H         14.88355        1.42967       -2.02019
S         15.86862        3.65950       -2.26576
C         17.79268        6.15555       -7.83004
H         18.71198        6.47705       -7.31137
H         18.01515        6.08014       -8.90394
H         17.53283        5.15291       -7.47372
C         16.64263        7.12520       -7.56950
H         16.44746        7.18408       -6.49466
H         16.94433        8.13293       -7.89441
S         15.06482        6.69198       -8.42444
C          8.59599        8.68101       -4.46740
H          7.93414        8.97091       -5.29692
H          7.97024        8.53198       -3.57639
H          9.05779        7.72447       -4.72579
C          9.66738        9.73908       -4.21548
H         10.29686        9.82185       -5.11194
H          9.21893       10.72166       -4.02066
C         10.57661        9.39098       -3.01527
O         10.65609       10.19741       -2.07952
O         11.17196        8.24630       -3.07449
Fe        12.16479        6.83953       -4.06524
Fe        11.70984        4.24540       -5.40547
Fe        13.75044        6.00659       -6.57679
Fe        14.24114        4.59701       -3.74569
S         14.46711        6.93366       -4.35862
S         13.86559        3.63804       -5.97609
S         11.40487        6.37483       -6.37074
S         11.82566        4.61537       -3.12637
C         -9.84434        0.06348        3.02091
H         -8.99990       -0.49117        2.60328
C         -9.40756        0.93971        4.21609
H         -8.90906        0.34670        4.98775
H        -10.28427        1.40776        4.68542
C         -8.49067        2.06145        3.77769
O         -7.47976        2.27741        4.66267
O         -8.61358        2.72409        2.77063
Mg        -0.75073       -1.32773        0.72817
C          4.42461        2.21714        0.28157
H          4.59478        1.16813        0.06198
H          5.26336        2.89018        0.12259
C          3.25561        2.67892        0.76404
H          3.22147        3.74173        1.01492
C          2.02461        1.95657        1.04217
C          1.07316        2.33908        1.99763
C          1.12940        3.52581        2.91434
H          0.12869        3.92603        3.11609
H          1.72401        4.34179        2.48700
H          1.57956        3.28213        3.88843
C          0.04837        1.34195        1.98294
C         -1.09752        1.31002        2.81695
H         -1.17362        2.12630        3.52943
N          0.33930        0.39304        1.02910
C          1.52036        0.74002        0.43559
C          2.09121        0.04183       -0.66387
H          2.97150        0.49910       -1.09897
C          1.62513       -1.11206       -1.28504
N          0.52070       -1.83507       -0.89803
C          2.23124       -1.73103       -2.46925
C          3.45844       -1.15384       -3.11961
H          3.85737       -1.78213       -3.91481
H          4.25770       -1.00679       -2.38155
H          3.24902       -0.16517       -3.55061
C          1.46013       -2.81953       -2.78958
C          1.53223       -3.84558       -3.89709
H          0.61048       -3.76989       -4.49362
H          1.48296       -4.84332       -3.43632
C          2.72389       -3.83223       -4.86052
H          2.62998       -4.66040       -5.57361
H          3.67673       -3.95714       -4.33432
H          2.77423       -2.90458       -5.44032
C          0.36735       -2.86605       -1.80466
C         -0.67935       -3.78421       -1.81454
H         -0.65941       -4.54843       -2.58578
C         -1.82349       -3.78493       -0.96581
C         -2.96477       -4.64436       -1.02555
C         -3.20181       -5.78429       -1.97060
H         -4.18086       -6.23240       -1.77617
H         -2.44426       -6.57543       -1.87012
H         -3.18230       -5.46218       -3.02196
N         -1.97392       -2.83943        0.04694
C         -3.18293       -3.06503        0.59237
C         -3.83354       -4.16604       -0.02242
C         -5.11891       -4.35783        0.59275
O         -6.00191       -5.18996        0.39903
C         -5.25921       -3.18872        1.66911
H         -5.49868       -3.63401        2.63781
C         -6.44896       -2.33215        1.27854
O         -7.46249       -2.19009        1.93942
O         -6.27068       -1.73737        0.07954
C         -7.34828       -0.91428       -0.37547
H         -7.04523       -0.55716       -1.36076
H         -7.50659       -0.06872        0.30094
H         -8.27492       -1.49151       -0.44580
C         -3.92007       -2.44291        1.63352
C         -3.46837       -1.33504        2.36106
N         -2.27386       -0.71728        2.03781
C         -2.13889        0.38542        2.84891
C         -3.27976        0.46043        3.75050
C         -3.49447        1.52304        4.78907
H         -4.54468        1.57557        5.09880
H         -3.21139        2.51249        4.40973
H         -2.89522        1.34659        5.69355
C         -4.09327       -0.61005        3.47352
C         -5.33671       -0.97246        4.24708
H         -5.93514       -1.72293        3.73365
H         -5.98324       -0.08908        4.34076
C         -5.05353       -1.46233        5.68977
H         -4.55512       -0.69112        6.28098
H         -6.01281       -1.68831        6.17772
C         -4.19666       -2.70441        5.79602
O         -3.23783       -2.84522        6.52364
O         -4.64649       -3.70873        4.99901
O          0.43728       -2.87216        1.77478
H         -0.23685       -3.55418        1.59978
H          0.96997       -2.86769        0.95134
H        -10.59690       -0.66332        3.34395
H        -10.27812        0.69155        2.23716
H         -6.94284        2.99965        4.28405
H         -4.02172       -4.44797        5.11864
133
Oxidized cluster, 1 e- on the substrate
C          9.12036        2.43556       -8.84813
H          9.23762        2.67175       -9.91601
H          8.21088        2.92816       -8.48559
H          8.97542        1.35222       -8.75198
C         10.34694        2.90652       -8.05408
H         10.46577        3.98679       -8.16914
H         11.25283        2.43044       -8.44445
S         10.20283        2.51943       -6.24673
C         13.76212        2.68266       -0.56328
H         13.36633        1.82133       -0.00072
H         12.98737        3.03984       -1.24488
H         13.97909        3.48881        0.14714
C         15.03317        2.28987       -1.33716
H         15.79266        1.90863       -0.64166
H         14.80305        1.47653       -2.03579
S         15.81539        3.68689       -2.25733
C         17.68619        6.23704       -7.82486
H         18.62880        6.61686       -7.40083
H         17.83079        6.08675       -8.90195
H         17.47891        5.25974       -7.37651
C         16.53844        7.20623       -7.55271
H         16.40492        7.34871       -6.47844
H         16.77084        8.18838       -7.98491
S         14.93553        6.65914       -8.29616
C          8.50735        8.75044       -4.40481
H          8.60843        8.31915       -5.40724
H          7.49970        9.18134       -4.32002
H          8.59739        7.92888       -3.68920
C          9.58111        9.80552       -4.15047
H          9.48199       10.64754       -4.84498
H          9.45131       10.21358       -3.13573
C         11.02244        9.29310       -4.25295
O         11.21042        8.15675       -3.63081
O         11.87134        9.95132       -4.84367
Fe        12.21053        6.63434       -4.24326
Fe        11.81008        3.98922       -5.46856
Fe        13.86542        5.80941       -6.44529
Fe        14.28535        4.50530       -3.80974
S         14.60159        6.73219       -4.42886
S         14.02538        3.51272       -6.03032
S         11.55316        6.06147       -6.50121
S         11.87612        4.54930       -3.22585
C         -9.82999        0.07175        3.07437
H         -8.98718       -0.48447        2.65554
C         -9.38946        0.94881        4.26756
H         -8.89002        0.35606        5.03882
H        -10.26453        1.41854        4.73828
C         -8.47211        2.06887        3.82585
O         -7.45897        2.28456        4.70835
O         -8.59637        2.73048        2.81829
Mg        -0.74323       -1.33380        0.76328
C          4.43565        2.20390        0.30116
H          4.60400        1.15442        0.08243
H          5.27490        2.87568        0.13956
C          3.26832        2.66775        0.78566
H          3.23608        3.73089        1.03537
C          2.03699        1.94731        1.06733
C          1.08814        2.33215        2.02445
C          1.14792        3.51987        2.93964
H          0.14817        3.92160        3.14313
H          1.74264        4.33460        2.51003
H          1.59991        3.27675        3.91302
C          0.06204        1.33632        2.01317
C         -1.08204        1.30683        2.84973
H         -1.15553        2.12405        3.56142
N          0.34966        0.38592        1.05981
C          1.52985        0.73070        0.46329
C          2.09740        0.03051       -0.63660
H          2.97730        0.48612       -1.07418
C          1.62846       -1.12351       -1.25540
N          0.52396       -1.84467       -0.86512
C          2.23117       -1.74464       -2.44021
C          3.45769       -1.16978       -3.09395
H          3.85406       -1.79952       -3.88929
H          4.25875       -1.02289       -2.35782
H          3.24858       -0.18135       -3.52564
C          1.45798       -2.83253       -2.75758
C          1.52633       -3.85996       -3.86404
H          0.60336       -3.78378       -4.45864
H          1.47679       -4.85710       -3.40201
C          2.71588       -3.84926       -4.83011
H          2.61934       -4.67814       -5.54203
H          3.66971       -3.97478       -4.30586
H          2.76613       -2.92235       -5.41110
C          0.36731       -2.87650       -1.77021
C         -0.68060       -3.79333       -1.77671
H         -0.66332       -4.55846       -2.54711
C         -1.82286       -3.79159       -0.92547
C         -2.96538       -4.64963       -0.98171
C         -3.20595       -5.79034       -1.92489
H         -4.18514       -6.23697       -1.72779
H         -2.44919       -6.58235       -1.82516
H         -3.18834       -5.46948       -2.97667
N         -1.96986       -2.84472        0.08651
C         -3.17796       -3.06813        0.63485
C         -3.83132       -4.16903        0.02279
C         -5.11557       -4.35843        0.64100
O         -6.00007       -5.18967        0.45019
C         -5.25200       -3.18790        1.71630
H         -5.48993       -3.63175        2.68604
C         -6.44152       -2.33026        1.32734
O         -7.45341       -2.18612        1.99028
O         -6.26511       -1.73710        0.12726
C         -7.34266       -0.91316       -0.32633
H         -7.04132       -0.55758       -1.31272
H         -7.49840       -0.06661        0.34942
H         -8.27019       -1.48929       -0.39396
C         -3.91200       -2.44386        1.67690
C         -3.45729       -1.33571        2.40214
N         -2.26269       -0.71986        2.07554
C         -2.12454        0.38360        2.88506
C         -3.26332        0.46112        3.78907
C         -3.47438        1.52522        4.82687
H         -4.52383        1.57946        5.13884
H         -3.19087        2.51386        4.44575
H         -2.87336        1.34906        5.73023
C         -4.07881       -0.60863        3.51512
C         -5.32100       -0.96854        4.29185
H         -5.92152       -1.71883        3.78061
H         -5.96619       -0.08423        4.38591
C         -5.03528       -1.45709        5.73448
H         -4.53459       -0.68585        6.32369
H         -5.99377       -1.68128        6.22480
C         -4.17976       -2.70015        5.84029
O         -3.21952       -2.84134        6.56598
O         -4.63264       -3.70481        5.04545
O          0.44510       -2.87853        1.80908
H         -0.23029       -3.55989        1.63635
H          0.97599       -2.87571        0.98446
H        -10.58276       -0.65370        3.39992
H        -10.26469        0.69947        2.29084
H         -6.92196        3.00567        4.32770
H         -4.00855       -4.44472        5.16457
133
Reduced cluster, 1 e- on the substrate, H+ on C17 and propionic acid
C          8.92511        2.63928       -9.06584
H          9.08182        2.71412      -10.15563
H          8.05226        3.24767       -8.80213
H          8.68468        1.59460       -8.82812
C         10.15939        3.10817       -8.28257
H         10.37416        4.15680       -8.50924
H         11.04089        2.51991       -8.56057
S          9.85310        2.93755       -6.45939
C         13.70031        2.77346       -0.85454
H         13.28919        1.88864       -0.33500
H         12.92955        3.18607       -1.51078
H         13.93271        3.53581       -0.10049
C         14.96262        2.41063       -1.65681
H         15.74078        2.02240       -0.98236
H         14.72382        1.60752       -2.36639
S         15.68185        3.85309       -2.57225
C         17.46432        6.51643       -8.10605
H         18.39114        6.83337       -7.59810
H         17.66490        6.47199       -9.18598
H         17.22173        5.50202       -7.77154
C         16.31064        7.46693       -7.79572
H         16.13754        7.49508       -6.71587
H         16.59567        8.48601       -8.09959
S         14.71950        7.04054       -8.62910
C         -9.78026        0.00801        3.23437
H         -9.58112        0.56065        2.31307
H        -10.86216       -0.19445        3.28091
H         -9.25133       -0.94560        3.16878
C         -9.30049        0.82585        4.45419
H         -9.74475        1.83110        4.45754
H         -9.57914        0.35102        5.40212
C         -7.73063        0.96002        4.41737
O         -7.15135        1.24238        5.49190
O         -7.18318        0.76411        3.28409
Fe        11.91038        7.04189       -4.20831
Fe        11.45254        4.47995       -5.60813
Fe        13.45091        6.29262       -6.77371
Fe        14.01463        4.81306       -3.99235
S         14.20501        7.16743       -4.54673
S         13.60162        3.91019       -6.23947
S         11.10674        6.63115       -6.50922
S         11.61262        4.79010       -3.32280
C          8.31624        8.85678       -4.48667
H          8.78175        7.91225       -4.78023
C          9.38238        9.91867       -4.22864
H          9.99205       10.03179       -5.13542
H          8.92861       10.89104       -3.99819
C         10.31994        9.54799       -3.05735
O         10.92498        8.41145       -3.15969
O         10.41125       10.32991       -2.10209
Mg        -0.76955       -1.39474        0.64115
C          4.32254        2.19117        0.40481
H          4.49355        1.12062        0.35254
H          5.18323        2.83284        0.23631
C          3.12084        2.71485        0.69266
H          3.05681        3.80062        0.77748
C          1.87476        1.99827        0.95538
C          0.88566        2.40856        1.82085
C          0.84751        3.64543        2.66657
H         -0.09073        4.19630        2.52673
H          1.67284        4.32418        2.43186
H          0.91848        3.40535        3.73605
C         -0.14591        1.37854        1.80789
C         -1.30315        1.41049        2.57536
H         -1.41505        2.27147        3.22698
N          0.21762        0.38490        0.92634
C          1.41890        0.72589        0.37300
C          2.05975        0.01416       -0.64749
H          2.96961        0.45485       -1.03693
C          1.62707       -1.17013       -1.28059
N          0.49859       -1.86156       -0.95873
C          2.30557       -1.81760       -2.39410
C          3.58450       -1.34050       -3.01626
H          3.86031       -1.94670       -3.88535
H          4.42410       -1.38349       -2.30876
H          3.50780       -0.29823       -3.35270
C          1.54275       -2.90944       -2.73897
C          1.81655       -3.92835       -3.81064
H          2.44262       -3.48278       -4.59405
H          0.87776       -4.21129       -4.30470
C          2.50764       -5.20059       -3.28226
H          2.68598       -5.91909       -4.09211
H          1.89352       -5.69116       -2.51921
H          3.47201       -4.95675       -2.82252
C          0.39969       -2.92076       -1.83674
C         -0.66809       -3.82765       -1.88511
H         -0.61691       -4.60207       -2.64587
C         -1.82127       -3.81139       -1.08268
C         -2.97888       -4.67806       -1.16516
C         -3.20032       -5.81210       -2.11943
H         -4.16824       -6.28174       -1.92455
H         -2.42160       -6.58149       -2.02889
H         -3.19230       -5.47117       -3.16338
N         -1.99613       -2.87028       -0.07363
C         -3.20764       -3.10539        0.45095
C         -3.84501       -4.21182       -0.18049
C         -5.14824       -4.41581        0.43664
O         -6.01164       -5.24249        0.19439
C         -5.25821       -3.32211        1.58508
H         -5.32698       -3.87365        2.53055
C         -6.57045       -2.55531        1.47307
O         -7.54537       -2.79173        2.15404
O         -6.50197       -1.61478        0.51861
C         -7.63626       -0.72204        0.42693
H         -7.46879       -0.14586       -0.48510
H         -7.65335       -0.07977        1.31388
H         -8.56288       -1.29695        0.35493
C         -3.97663       -2.49456        1.46398
C         -3.61409       -1.31790        2.12988
N         -2.44740       -0.67651        1.85114
C         -2.38022        0.47890        2.63433
C         -3.49550        0.59313        3.47527
C         -3.84230        1.66339        4.45254
H         -4.93252        1.72076        4.59061
H         -3.45728        2.64244        4.14167
H         -3.41628        1.44314        5.44333
C         -4.39118       -0.57693        3.20679
C         -4.79167       -1.40094        4.46144
H         -5.64114       -2.04129        4.20374
H         -5.16495       -0.69961        5.21464
C         -3.68390       -2.30781        5.04494
H         -3.37537       -3.05696        4.31013
H         -4.09761       -2.83498        5.91317
C         -2.46887       -1.56528        5.54638
O         -2.42598       -0.79045        6.47283
O         -1.31507       -1.88700        4.85787
O         -0.14790       -2.62979        2.29279
H         -0.66471       -2.36747        3.08398
H         -0.52177       -3.48420        2.01912
H          7.71082        8.67759       -3.58721
H          7.63433        9.16191       -5.29418
H         -5.36551       -0.16229        2.85871
H         -0.61766       -1.32836        5.25194
133
Oxidized cluster, 1 e- on the substrate, H+ on C17 and propionic acid
C          8.85345        2.76282       -9.00250
H          8.95183        3.03298      -10.06420
H          7.94556        3.23564       -8.61082
H          8.71943        1.67575       -8.93781
C         10.08825        3.22020       -8.21327
H         10.19590        4.30456       -8.29654
H         10.99197        2.76473       -8.63220
S          9.97598        2.77611       -6.41680
C         13.62273        2.79607       -0.78676
H         13.24334        1.91416       -0.24515
H         12.83430        3.16704       -1.44487
H         13.84388        3.58182       -0.05507
C         14.88480        2.43904       -1.59202
H         15.65842        2.04343       -0.92054
H         14.65077        1.64561       -2.31194
S         15.64031        3.87093       -2.48035
C         17.40107        6.60902       -7.99425
H         18.34693        6.98416       -7.57325
H         17.53000        6.49343       -9.07759
H         17.20936        5.61647       -7.57331
C         16.24941        7.55879       -7.67440
H         16.13158        7.66675       -6.59429
H         16.46645        8.55592       -8.07944
S         14.63979        7.02032       -8.40961
C         -9.78752        0.01205        3.21977
H         -9.58429        0.56698        2.30073
H        -10.87003       -0.18796        3.26245
H         -9.26066       -0.94262        3.15291
C         -9.30948        0.82510        4.44347
H         -9.75136        1.83138        4.44849
H         -9.59212        0.34811        5.38914
C         -7.73920        0.95564        4.41176
O         -7.16250        1.23340        5.48887
O         -7.18880        0.76181        3.27956
Fe        11.97924        6.84529       -4.31777
Fe        11.58249        4.23576       -5.61831
Fe        13.60636        6.10401       -6.56970
Fe        14.07900        4.72292       -3.98274
S         14.36615        6.97069       -4.53721
S         13.79270        3.79715       -6.22878
S         11.29140        6.33652       -6.58200
S         11.67896        4.72682       -3.36057
C          8.25579        8.93141       -4.35623
H          8.34481        8.53227       -5.37303
C          9.32424        9.98790       -4.08588
H          9.20691       10.85006       -4.75229
H          9.20691       10.36318       -3.05708
C         10.76816        9.49210       -4.22651
O         10.97576        8.33883       -3.64294
O         11.60192       10.17601       -4.80955
Mg        -0.77238       -1.40443        0.64946
C          4.32890        2.17001        0.43916
H          4.49752        1.09922        0.38420
H          5.19162        2.81013        0.27518
C          3.12758        2.69570        0.72497
H          3.06587        3.78135        0.81284
C          1.87901        1.98130        0.98179
C          0.88829        2.39137        1.84551
C          0.85054        3.62580        2.69481
H         -0.08597        4.17933        2.55381
H          1.67817        4.30327        2.46462
H          0.91772        3.38235        3.76378
C         -0.14569        1.36387        1.82636
C         -1.30515        1.39627        2.59045
H         -1.41695        2.25557        3.24430
N          0.21815        0.37199        0.94293
C          1.42189        0.71176        0.39424
C          2.06411        0.00156       -0.62645
H          2.97621        0.44124       -1.01183
C          1.63053       -1.17980       -1.26439
N          0.49945       -1.86949       -0.94800
C          2.31085       -1.82555       -2.37779
C          3.59278       -1.34964       -2.99466
H          3.86976       -1.95390       -3.86473
H          4.43013       -1.39676       -2.28478
H          3.51957       -0.30619       -3.32822
C          1.54647       -2.91454       -2.72823
C          1.82108       -3.93090       -3.80210
H          2.45057       -3.48448       -4.58229
H          0.88311       -4.21011       -4.29982
C          2.50755       -5.20635       -3.27546
H          2.68662       -5.92285       -4.08693
H          1.88997       -5.69773       -2.51574
H          3.47111       -4.96619       -2.81209
C          0.40068       -2.92584       -1.82947
C         -0.66910       -3.83002       -1.88376
H         -0.61747       -4.60228       -2.64667
C         -1.82466       -3.81341       -1.08475
C         -2.98407       -4.67706       -1.17331
C         -3.20532       -5.80771       -2.13163
H         -4.17494       -6.27562       -1.94107
H         -2.42871       -6.57923       -2.04106
H         -3.19335       -5.46369       -3.17453
N         -2.00031       -2.87490       -0.07343
C         -3.21395       -3.10869        0.44681
C         -3.85205       -4.21170       -0.18986
C         -5.15761       -4.41443        0.42274
O         -6.02223       -5.23831        0.17541
C         -5.26844       -3.32389        1.57411
H         -5.34137       -3.87809        2.51772
C         -6.57851       -2.55364        1.46045
O         -7.55604       -2.78976        2.13777
O         -6.50492       -1.61043        0.50903
C         -7.63681       -0.71471        0.41662
H         -7.46522       -0.13622       -0.49319
H         -7.65504       -0.07506        1.30544
H         -8.56456       -1.28720        0.34010
C         -3.98454       -2.49904        1.45934
C         -3.62121       -1.32525        2.12986
N         -2.45216       -0.68582        1.85655
C         -2.38460        0.46708        2.64339
C         -3.50214        0.58146        3.48131
C         -3.84933        1.64962        4.46073
H         -4.93981        1.70918        4.59569
H         -3.46105        2.62867        4.15396
H         -3.42683        1.42540        5.45213
C         -4.39977       -0.58565        3.20663
C         -4.80601       -1.41245        4.45761
H         -5.65621       -2.05000        4.19544
H         -5.17988       -0.71248        5.21178
C         -3.70216       -2.32369        5.04171
H         -3.39320       -3.07138        4.30559
H         -4.11974       -2.85247        5.90712
C         -2.48689       -1.58557        5.54902
O         -2.44495       -0.81362        6.47792
O         -1.33178       -1.90798        4.86303
O         -0.15865       -2.64589        2.29925
H         -0.67723       -2.38471        3.08966
H         -0.53373       -3.49858        2.02190
H          8.36419        8.08898       -3.66797
H          7.24590        9.35027       -4.24253
H         -5.37207       -0.16766        2.85687
H         -0.63424       -1.35219        5.26086
133
Reduced cluster, 1 e- on the substrate, H+ on C18 and Asp274
C          9.04056        2.69034       -9.01900
H          9.20160        2.78627      -10.10651
H          8.17796        3.30828       -8.74405
H          8.78090        1.64515       -8.80491
C         10.28082        3.11979       -8.22268
H         10.51485        4.16915       -8.42570
H         11.15247        2.52213       -8.51145
S          9.96649        2.91469       -6.40443
C         13.79462        2.55889       -0.79540
H         13.36639        1.67036       -0.29644
H         13.03315        2.99951       -1.44425
H         14.03848        3.30022       -0.02422
C         15.05249        2.19126       -1.60246
H         15.82175        1.77448       -0.93487
H         14.80140        1.40832       -2.33011
S         15.79983        3.64040       -2.48424
C         17.64477        6.39231       -7.95385
H         18.57568        6.68142       -7.43685
H         17.84751        6.36803       -9.03402
H         17.38323        5.37530       -7.64232
C         16.50734        7.35623       -7.62543
H         16.33178        7.36376       -6.54564
H         16.81131        8.37648       -7.90612
S         14.91117        6.97672       -8.47177
C          8.52981        8.81569       -4.30563
H          7.85569        9.15061       -5.10785
H          7.91882        8.62764       -3.41176
H          8.97925        7.86967       -4.61878
C          9.61398        9.85244       -4.02176
H         10.22808        9.97454       -4.92438
H          9.17696       10.82747       -3.77106
C         10.54155        9.43945       -2.85667
O         10.64412       10.19846       -1.88424
O         11.12654        8.29480       -2.98256
Fe        12.09028        6.93121       -4.05872
Fe        11.59078        4.40921       -5.51564
Fe        13.62434        6.21105       -6.63630
Fe        14.15390        4.66093       -3.88683
S         14.38772        7.02314       -4.38883
S         13.73110        3.81513       -6.15426
S         11.28584        6.58551       -6.37001
S         11.75002        4.66619       -3.22367
C         -9.55918       -0.54032        4.05203
H         -8.71624       -1.05245        3.58377
C         -9.09977        0.63646        4.94147
H         -8.46194        0.29333        5.76404
H         -9.95492        1.14111        5.41263
C         -8.33221        1.68146        4.16203
O         -7.68276        2.54736        4.98666
O         -8.27950        1.78652        2.95553
Mg        -0.73941       -1.43177        0.69008
C          4.46528        2.05959        0.50840
H          4.60725        0.98363        0.49943
H          5.35204        2.67178        0.36601
C          3.26521        2.62460        0.71650
H          3.23070        3.71443        0.76825
C          1.98615        1.95464        0.93321
C          0.96451        2.42164        1.73318
C          0.92092        3.68150        2.54397
H         -0.01387        4.23206        2.37906
H          1.75185        4.35145        2.30097
H          0.97975        3.47079        3.62106
C         -0.08973        1.42022        1.69599
C         -1.27325        1.48127        2.44574
H         -1.34973        2.30455        3.15055
N          0.27323        0.39506        0.87064
C          1.51894        0.68212        0.37033
C          2.18268       -0.07645       -0.59318
H          3.13105        0.31717       -0.94020
C          1.72840       -1.24521       -1.23694
N          0.55125       -1.87555       -0.96819
C          2.41886       -1.90937       -2.33193
C          3.74894       -1.49760       -2.89127
H          4.02474       -2.10442       -3.76034
H          4.55438       -1.60449       -2.15144
H          3.74949       -0.44668       -3.20951
C          1.60814       -2.94564       -2.73178
C          1.86021       -3.95781       -3.81490
H          0.93221       -4.14787       -4.37076
H          2.56771       -3.54901       -4.54788
C          2.40850       -5.29726       -3.28509
H          2.57343       -6.00941       -4.10390
H          3.36114       -5.14827       -2.76444
H          1.71140       -5.75028       -2.57204
C          0.42840       -2.89975       -1.87765
C         -0.69590       -3.72786       -2.00995
H         -0.65089       -4.50286       -2.77027
C         -1.88669       -3.62897       -1.27610
C         -3.06498       -4.47579       -1.38539
C         -3.26882       -5.62905       -2.31920
H         -4.24155       -6.09397       -2.13655
H         -2.49305       -6.39583       -2.19244
H         -3.23500       -5.31121       -3.37028
N         -2.06815       -2.67060       -0.29758
C         -3.28728       -2.88944        0.21578
C         -3.93681       -3.99057       -0.42397
C         -5.22026       -4.21378        0.22160
O         -6.11171       -5.00768       -0.03254
C         -5.27004       -3.18938        1.43216
H         -5.23955       -3.78452        2.35157
C         -6.58092       -2.42737        1.43416
O         -7.45563       -2.54367        2.27039
O         -6.67165       -1.59837        0.37440
C         -7.86492       -0.80414        0.29973
H         -7.78704       -0.25620       -0.64057
H         -7.91703       -0.10665        1.14014
H         -8.75318       -1.44218        0.30172
C         -4.01353       -2.33414        1.27501
C         -3.59956       -1.22899        2.04981
N         -2.48285       -0.48089        1.64162
C         -2.31914        0.54763        2.48087
C         -3.38479        0.55077        3.56930
C         -4.28151        1.80784        3.58444
H         -5.03060        1.73405        4.38208
H         -4.80791        1.92399        2.63068
H         -3.68635        2.71186        3.76341
C         -4.12133       -0.72997        3.26330
C         -4.79934       -1.53357        4.32928
H         -5.42333       -2.31540        3.89606
H         -5.47058       -0.90161        4.92963
C         -3.74241       -2.19368        5.28941
H         -3.45873       -1.48082        6.07022
H         -4.20463       -3.06740        5.76411
C         -2.46998       -2.61166        4.51263
O         -2.53259       -3.64431        3.79793
O         -1.48896       -1.80386        4.60152
O         -0.37933       -2.58064        2.36763
H         -0.56482       -2.12831        3.25950
H         -1.04330       -3.30066        2.49613
H        -10.11359       -1.26758        4.65467
H        -10.21832       -0.18147        3.25548
H         -7.19818        3.15928        4.40096
H         -2.87529        0.46324        4.53887
133
Oxidized cluster, 1 e- on the substrate, H+ on C18 and Asp274
C          8.92478        2.78991       -8.99566
H          9.02480        3.07745      -10.05264
H          8.02591        3.27058       -8.59286
H          8.77288        1.70423       -8.95008
C         10.16911        3.21250       -8.20202
H         10.29455        4.29625       -8.26615
H         11.06402        2.74974       -8.63174
S         10.05426        2.73811       -6.41348
C         13.71589        2.59643       -0.79484
H         13.32333        1.71133       -0.26801
H         12.93197        2.99218       -1.44384
H         13.95201        3.36513       -0.04984
C         14.96969        2.23307       -1.61011
H         15.73841        1.81269       -0.94814
H         14.72059        1.45670       -2.34344
S         15.74651        3.66799       -2.47486
C         17.53780        6.47523       -7.94398
H         18.49087        6.82700       -7.51914
H         17.66189        6.37702       -9.02960
H         17.33074        5.47858       -7.54035
C         16.40293        7.43804       -7.60373
H         16.28980        7.52851       -6.52152
H         16.63543        8.43856       -7.99147
S         14.78263        6.93962       -8.34370
C          8.44212        8.88303       -4.23777
H          8.52178        8.50081       -5.26181
H          7.43964        9.31644       -4.11356
H          8.53835        8.02669       -3.56504
C          9.52870        9.91664       -3.95168
H          9.42394       10.79246       -4.60217
H          9.42037       10.27525       -2.91597
C         10.96380        9.39959       -4.10547
O         11.15376        8.23273       -3.54330
O         11.80724       10.07997       -4.67864
Fe        12.13048        6.73515       -4.24778
Fe        11.68694        4.15636       -5.59371
Fe        13.73902        6.00762       -6.51746
Fe        14.19556        4.57261       -3.95709
S         14.51855        6.82491       -4.47202
S         13.88793        3.69224       -6.21852
S         11.42823        6.27864       -6.51871
S         11.79760        4.60507       -3.32782
C         -9.54174       -0.53480        4.10707
H         -8.70052       -1.04838        3.63731
C         -9.07885        0.64239        4.99418
H         -8.43943        0.29937        5.81557
H         -9.93229        1.14849        5.46687
C         -8.31198        1.68569        4.21181
O         -7.65956        2.55170        5.03397
O         -8.26204        1.78943        3.00507
Mg        -0.73111       -1.43982        0.72485
C          4.47712        2.04539        0.52704
H          4.61784        0.96925        0.51885
H          5.36424        2.65642        0.38188
C          3.27820        2.61199        0.73744
H          3.24506        3.70192        0.78814
C          1.99889        1.94371        0.95792
C          0.97971        2.41271        1.75986
C          0.93951        3.67346        2.56944
H          0.00496        4.22493        2.40621
H          1.77062        4.34221        2.32375
H          1.00070        3.46380        3.64661
C         -0.07575        1.41246        1.72625
C         -1.25740        1.47564        2.47876
H         -1.33124        2.29974        3.18291
N          0.28405        0.38604        0.90108
C          1.52889        0.67115        0.39748
C          2.18943       -0.08918       -0.56683
H          3.13743        0.30300       -0.91653
C          1.73227       -1.25808       -1.20829
N          0.55505       -1.88680       -0.93605
C          2.41934       -1.92416       -2.30423
C          3.74854       -1.51449       -2.86720
H          4.02155       -2.12254       -3.73631
H          4.55562       -1.62154       -2.12920
H          3.74953       -0.46390       -3.18653
C          1.60648       -2.95992       -2.70107
C          1.85478       -3.97349       -3.78373
H          0.92523       -4.16308       -4.33716
H          2.56099       -3.56626       -4.51884
C          2.40281       -5.31303       -3.25384
H          2.56497       -6.02622       -4.07231
H          3.35688       -5.16458       -2.73565
H          1.70692       -5.76452       -2.53867
C          0.42884       -2.91179       -1.84414
C         -0.69671       -3.73875       -1.97289
H         -0.65442       -4.51459       -2.73251
C         -1.88561       -3.63774       -1.23627
C         -3.06514       -4.48332       -1.34187
C         -3.27254       -5.63731       -2.27398
H         -4.24536       -6.10093       -2.08851
H         -2.49734       -6.40485       -2.14829
H         -3.24089       -5.32060       -3.32546
N         -2.06363       -2.67815       -0.25832
C         -3.28177       -2.89507        0.25820
C         -3.93409       -3.99611       -0.37884
C         -5.21625       -4.21718        0.27003
O         -6.10921       -5.01032        0.01886
C         -5.26194       -3.19147        1.47965
H         -5.22992       -3.78570        2.39959
C         -6.57195       -2.42797        1.48400
O         -7.44477       -2.54239        2.32246
O         -6.66428       -1.59995        0.42360
C         -7.85682       -0.80444        0.35098
H         -7.78056       -0.25756       -0.59007
H         -7.90610       -0.10602        1.19080
H         -8.74579       -1.44146        0.35577
C         -4.00484       -2.33783        1.31859
C         -3.58774       -1.23236        2.09124
N         -2.47115       -0.48596        1.67960
C         -2.30427        0.54325        2.51739
C         -3.36728        0.54873        3.60836
C         -4.26254        1.80684        3.62435
H         -5.00979        1.73473        4.42387
H         -4.79110        1.92261        2.67173
H         -3.66591        2.71036        3.80095
C         -4.10602       -0.73148        3.30547
C         -4.78239       -1.53321        4.37390
H         -5.40831       -2.31477        3.94300
H         -5.45146       -0.89985        4.97522
C         -3.72391       -2.19353        5.33218
H         -3.43754       -1.48019        6.11156
H         -4.18598       -3.06623        5.80889
C         -2.45382       -2.61376        4.55279
O         -2.51934       -3.64708        3.83930
O         -1.47167       -1.80700        4.63846
O         -0.36830       -2.58736        2.40273
H         -0.55113       -2.13390        3.29457
H         -1.03279       -3.30649        2.53358
H        -10.09554       -1.26079        4.71180
H        -10.20239       -0.17602        3.31173
H         -7.17570        3.16245        4.44647
H         -2.85556        0.46162        4.57680
133
Reduced cluster, 1 e- on the substrate, H+ on C18 and C17
C          8.89452        2.75571       -9.05208
H          9.03939        2.85423      -10.14163
H          8.03061        3.36590       -8.76424
H          8.64689        1.70808       -8.83563
C         10.14214        3.19493       -8.27276
H         10.36427        4.24649       -8.47777
H         11.01474        2.60512       -8.57452
S          9.85523        2.98512       -6.45052
C         13.76492        2.65606       -0.89640
H         13.35140        1.76333       -0.39254
H         12.99063        3.09083       -1.53391
H         14.01324        3.39862       -0.12781
C         15.01440        2.30017       -1.72152
H         15.79654        1.88929       -1.06535
H         14.75982        1.51591       -2.44653
S         15.73678        3.75666       -2.61195
C         17.48076        6.53041       -8.10362
H         18.41635        6.82694       -7.59941
H         17.66847        6.50907       -9.18655
H         17.23239        5.51084       -7.78968
C         16.33984        7.48413       -7.75803
H         16.17945        7.48896       -6.67586
H         16.63105        8.50728       -8.04171
S         14.73523        7.09185       -8.58228
C         -9.48968       -0.83116        4.34805
H         -9.87515       -0.55213        3.36325
H        -10.27535       -1.38428        4.87973
H         -8.64445       -1.50153        4.17855
C         -9.06950        0.42401        5.14491
H         -9.90681        1.13065        5.22892
H         -8.78637        0.16598        6.17299
C         -7.88285        1.16776        4.50054
O         -7.33311        2.06665        5.20268
O         -7.51603        0.87212        3.33524
Fe        11.97729        7.01717       -4.13000
Fe        11.47899        4.49259       -5.58285
Fe        13.48100        6.31309       -6.72982
Fe        14.06254        4.76455       -3.98999
S         14.26896        7.12923       -4.49232
S         13.61512        3.91765       -6.25227
S         11.14336        6.66712       -6.43016
S         11.66829        4.74838       -3.29304
C          8.39764        8.87120       -4.32445
H          8.85072        7.92944       -4.64506
C          9.47675        9.91694       -4.05460
H         10.07701       10.04532       -4.96563
H          9.03495       10.88789       -3.79657
C         10.42416        9.51065       -2.90320
O         11.01712        8.37122       -3.03872
O         10.53388       10.26944       -1.93137
Mg        -0.72598       -1.49788        0.79292
C          4.43903        1.98961        0.62420
H          4.56862        0.91206        0.60974
H          5.33394        2.59147        0.49166
C          3.24634        2.56852        0.83361
H          3.22146        3.65731        0.89433
C          1.96264        1.90511        1.04308
C          0.94050        2.36520        1.83921
C          0.89007        3.61567        2.66222
H         -0.01133        4.20241        2.44538
H          1.75896        4.25547        2.48172
H          0.87073        3.38588        3.73578
C         -0.11919        1.36114        1.78517
C         -1.33139        1.45606        2.48611
H         -1.44875        2.33424        3.11345
N          0.24779        0.34252        0.95896
C          1.49133        0.63609        0.46092
C          2.14721       -0.10011       -0.52434
H          3.09378        0.29831       -0.86952
C          1.68431       -1.25920       -1.18157
N          0.51638       -1.89350       -0.90750
C          2.37641       -1.92092       -2.28761
C          3.69894       -1.49525       -2.85148
H          3.97745       -2.09810       -3.72176
H          4.50579       -1.59418       -2.11268
H          3.68512       -0.44406       -3.16750
C          1.57568       -2.96213       -2.67783
C          1.82628       -3.97877       -3.75612
H          0.89306       -4.18162       -4.29802
H          2.52029       -3.56695       -4.49941
C          2.39451       -5.30782       -3.22031
H          2.54905       -6.02590       -4.03507
H          3.35550       -5.14603       -2.71967
H          1.71493       -5.75927       -2.48974
C          0.39759       -2.92503       -1.80881
C         -0.70918       -3.77223       -1.91235
H         -0.66701       -4.55376       -2.66543
C         -1.89024       -3.68616       -1.15234
C         -3.06507       -4.55511       -1.24745
C         -3.25602       -5.71438       -2.17445
H         -4.22838       -6.18150       -1.99755
H         -2.47785       -6.47626       -2.03425
H         -3.21265       -5.40190       -3.22649
N         -2.07546       -2.72583       -0.18641
C         -3.29606       -2.94985        0.32928
C         -3.93434       -4.06812       -0.29231
C         -5.22959       -4.28089        0.35061
O         -6.09753       -5.09686        0.10283
C         -5.30656       -3.21072        1.51991
H         -5.26928       -3.77483        2.45909
C         -6.66020       -2.51597        1.49887
O         -7.60549       -2.86008        2.17349
O         -6.68465       -1.51133        0.60389
C         -7.91619       -0.75733        0.54677
H         -7.77736       -0.05339       -0.27540
H         -8.06437       -0.22737        1.49131
H         -8.75740       -1.42582        0.34390
C         -4.05337       -2.35452        1.34141
C         -3.65691       -1.21378        2.06173
N         -2.48705       -0.58007        1.77826
C         -2.40705        0.56780        2.49943
C         -3.67103        0.82120        3.30129
C         -4.46425        2.02652        2.75515
H         -4.71747        1.87675        1.69882
H         -3.87275        2.94680        2.83551
H         -5.39846        2.14211        3.31182
C         -4.42697       -0.52842        3.17040
C         -4.49770       -1.36663        4.48408
H         -4.90700       -2.35201        4.24107
H         -5.23505       -0.87018        5.12699
C         -3.19158       -1.55419        5.27874
H         -2.85340       -0.61172        5.72022
H         -3.41100       -2.23429        6.11365
C         -2.02882       -2.15702        4.46841
O         -2.28286       -3.19048        3.78026
O         -0.91769       -1.54862        4.52456
O         -0.10703       -2.66325        2.33842
H         -0.88352       -3.22292        2.62223
H         -0.09764       -2.12889        3.20167
H          7.80092        8.67692       -3.42231
H          7.70942        9.20121       -5.11669
H         -5.46527       -0.35031        2.86693
H         -3.41245        1.02956        4.34542
133
Oxidized cluster, 1 e- on the substrate, H+ on C18 and C17
C          8.88572        2.90429       -9.03869
H          8.98416        3.19690      -10.09443
H          7.98615        3.38112       -8.63290
H          8.73628        1.81808       -8.99796
C         10.12983        3.32602       -8.24422
H         10.25279        4.41033       -8.30350
H         11.02537        2.86721       -8.67686
S         10.01764        2.84318       -6.45778
C         13.68459        2.68390       -0.84308
H         13.29447        1.79553       -0.31998
H         12.89920        3.08089       -1.48958
H         13.91966        3.44969       -0.09480
C         14.93845        2.32708       -1.66114
H         15.70871        1.90538       -1.00177
H         14.69042        1.55353       -2.39779
S         15.71132        3.76768       -2.51997
C         17.49148        6.60391       -7.97774
H         18.44414        6.95587       -7.55212
H         17.61482        6.51095       -9.06390
H         17.28700        5.60498       -7.57851
C         16.35478        7.56263       -7.63208
H         16.24241        7.64789       -6.54937
H         16.58471        8.56543       -8.01543
S         14.73492        7.06399       -8.37290
C         -9.52000       -0.87658        4.35708
H         -9.90472       -0.59293        3.37333
H        -10.30520       -1.43426        4.88462
H         -8.67313       -1.54421        4.18502
C         -9.10354        0.37505        5.16143
H         -9.94244        1.07945        5.24821
H         -8.82126        0.11196        6.18845
C         -7.91759        1.12486        4.52280
O         -7.37071        2.02101        5.23065
O         -7.54858        0.83643        3.35639
Fe        12.08690        6.83487       -4.27561
Fe        11.64789        4.26128       -5.63296
Fe        13.69503        6.12133       -6.55002
Fe        14.15704        4.67562       -3.99667
S         14.47456        6.93097       -4.50155
S         13.84933        3.80493       -6.26184
S         11.38364        6.38720       -6.54799
S         11.75958        4.69985       -3.36514
C          8.39379        8.97444       -4.25250
H          8.47338        8.59710       -5.27835
C          9.47833       10.00916       -3.96264
H          9.37103       10.88772       -4.60901
H          9.37011       10.36277       -2.92520
C         10.91443        9.49602       -4.12007
O         11.10749        8.32701       -3.56342
O         11.75586       10.18088       -4.69085
Mg        -0.75011       -1.50515        0.81025
C          4.40771        1.99407        0.66783
H          4.53960        0.91688        0.64761
H          5.30151        2.59854        0.53985
C          3.21351        2.56929        0.87882
H          3.18626        3.65768        0.94554
C          1.93096        1.90205        1.08288
C          0.90677        2.35559        1.88014
C          0.85259        3.60138        2.70997
H         -0.04975        4.18739        2.49516
H          1.72036        4.24396        2.53420
H          0.83229        3.36563        3.78222
C         -0.15073        1.34961        1.81911
C         -1.36405        1.43810        2.51891
H         -1.48413        2.31256        3.15094
N          0.21953        0.33635        0.98781
C          1.46312        0.63529        0.49306
C          2.12188       -0.09407       -0.49533
H          3.06805        0.30823       -0.83700
C          1.66234       -1.25046       -1.15958
N          0.49537       -1.88874       -0.89062
C          2.35732       -1.90462       -2.26832
C          3.67968       -1.47308       -2.82801
H          3.96064       -2.07051       -3.70125
H          4.48575       -1.57439       -2.08869
H          3.66407       -0.42021       -3.13823
C          1.55931       -2.94533       -2.66536
C          1.81353       -3.95548       -3.74892
H          0.88147       -4.15730       -4.29320
H          2.50766       -3.53808       -4.48897
C          2.38385       -5.28627       -3.21967
H          2.54100       -5.99950       -4.03817
H          3.34380       -5.12522       -2.71683
H          1.70423       -5.74318       -2.49254
C          0.37999       -2.91553       -1.79776
C         -0.72484       -3.76446       -1.90748
H         -0.68000       -4.54174       -2.66481
C         -1.90711       -3.68508       -1.14861
C         -3.07997       -4.55596       -1.25013
C         -3.26722       -5.71049       -2.18377
H         -4.23881       -6.18065       -2.01080
H         -2.48763       -6.47150       -2.04673
H         -3.22308       -5.39212       -3.23402
N         -2.09567       -2.73051       -0.17766
C         -3.31649       -2.95995        0.33512
C         -3.95155       -4.07611       -0.29350
C         -5.24722       -4.29514        0.34647
O         -6.11310       -5.11158        0.09300
C         -5.32803       -3.23162        1.52154
H         -5.29082       -3.80085        2.45764
C         -6.68311       -2.53963        1.50249
O         -7.62858       -2.88948        2.17391
O         -6.70846       -1.53013        0.61306
C         -7.94153       -0.77843        0.55843
H         -7.80307       -0.06966       -0.25967
H         -8.09211       -0.25401        1.50568
H         -8.78103       -1.44756        0.35072
C         -4.07641       -2.37182        1.34947
C         -3.68334       -1.23425        2.07661
N         -2.51445       -0.59651        1.79826
C         -2.43785        0.54753        2.52587
C         -3.70344        0.79383        3.32739
C         -4.49846        2.00044        2.78684
H         -4.74995        1.85598        1.72936
H         -3.90903        2.92152        2.87309
H         -5.43367        2.11100        3.34286
C         -4.45635       -0.55665        3.18801
C         -4.52708       -1.40226        4.49694
H         -4.93397       -2.38713        4.24793
H         -5.26634       -0.91092        5.14159
C         -3.22164       -1.59144        5.29234
H         -2.88606       -0.65072        5.73947
H         -3.44075       -2.27661        6.12318
C         -2.05652       -2.18734        4.48029
O         -2.30744       -3.21750        3.78608
O         -0.94675       -1.57691        4.54129
O         -0.13078       -2.67774        2.35015
H         -0.90647       -3.24059        2.62981
H         -0.12369       -2.14813        3.21634
H          8.49252        8.11525       -3.58379
H          7.39045        9.40506       -4.12542
H         -5.49462       -0.37906        2.88413
H         -3.44671        0.99695        4.37300
133
Reduced cluster, 2 e- on the substrate, H+ on C17 and propionic acid
C          8.92632        2.64758       -9.04882
H          9.08151        2.72573      -10.13861
H          8.05388        3.25520       -8.78204
H          8.68615        1.60219       -8.81396
C         10.16172        3.11401       -8.26584
H         10.37623        4.16331       -8.48962
H         11.04279        2.52656       -8.54687
S          9.85796        2.93785       -6.44277
C         13.71298        2.75646       -0.84382
H         13.30255        1.87010       -0.32642
H         12.94133        3.17112       -1.49773
H         13.94648        3.51651       -0.08778
C         14.97415        2.39601       -1.64895
H         15.75323        2.00569       -0.97678
H         14.73431        1.59508       -2.36066
S         15.69219        3.84122       -2.56101
C         17.46708        6.52131       -8.08915
H         18.39464        6.83665       -7.58152
H         17.66615        6.48016       -9.16949
H         17.22491        5.50590       -7.75739
C         16.31389        7.47092       -7.77432
H         16.14231        7.49580       -6.69414
H         16.59856        8.49091       -8.07547
S         14.72157        7.04716       -8.60677
C         -9.82173       -0.10290        3.26352
H         -9.67690        0.44817        2.33050
H        -10.88879       -0.36908        3.34500
H         -9.23974       -1.02570        3.19023
C         -9.34986        0.75901        4.45573
H         -9.90207        1.71209        4.47747
H         -9.55098        0.26210        5.41341
C         -7.81417        1.07642        4.37804
O         -7.25320        1.36554        5.46263
O         -7.29730        1.02683        3.22240
Fe        11.91863        7.03520       -4.18208
Fe        11.45868        4.47757       -5.58905
Fe        13.45553        6.29366       -6.75190
Fe        14.02304        4.80560       -3.97584
S         14.21279        7.16165       -4.52331
S         13.60684        3.90960       -6.22513
S         11.11175        6.63152       -6.48310
S         11.62197        4.78073       -3.30302
C          8.32420        8.85112       -4.44989
H          8.78925        7.90747       -4.74696
C          9.39077        9.91216       -4.19011
H          9.99918       10.02801       -5.09739
H          8.93737       10.88385       -3.95607
C         10.32995        9.53786       -3.02126
O         10.93478        8.40162       -3.12791
O         10.42263       10.31687       -2.06375
Mg        -0.80534       -1.36678        0.61910
C          4.32105        2.24803        0.27642
H          4.48964        1.19510        0.07841
H          5.17199        2.91428        0.15279
C          3.13223        2.72411        0.68722
H          3.08592        3.79234        0.91042
C          1.88976        2.00133        0.92344
C          0.90382        2.40357        1.79958
C          0.87610        3.63110        2.66127
H         -0.10432        4.12047        2.62001
H          1.62921        4.36566        2.35599
H          1.06569        3.39203        3.71731
C         -0.12980        1.37631        1.78999
C         -1.27282        1.40711        2.56561
H         -1.37524        2.26944        3.21872
N          0.23444        0.38771        0.88898
C          1.42886        0.72906        0.32719
C          2.06174        0.02070       -0.69769
H          2.96335        0.45675       -1.10926
C          1.60271       -1.16751       -1.32630
N          0.47485       -1.84965       -0.99623
C          2.27014       -1.82457       -2.43724
C          3.54692       -1.35645       -3.07100
H          3.82512       -1.97887       -3.92994
H          4.39142       -1.37935       -2.36593
H          3.47042       -0.31934       -3.42799
C          1.50092       -2.92146       -2.77101
C          1.77665       -3.94831       -3.83526
H          2.38225       -3.50280       -4.63679
H          0.83584       -4.25891       -4.30961
C          2.50073       -5.20183       -3.30552
H          2.67466       -5.93488       -4.10580
H          1.90968       -5.68416       -2.51959
H          3.47044       -4.93375       -2.86993
C          0.36932       -2.92903       -1.86567
C         -0.68801       -3.84680       -1.89089
H         -0.63893       -4.62051       -2.65481
C         -1.82683       -3.85837       -1.06568
C         -2.97343       -4.71577       -1.13719
C         -3.21865       -5.84224       -2.09786
H         -4.18713       -6.30541       -1.88618
H         -2.44592       -6.62203       -2.03068
H         -3.22927       -5.49917       -3.14247
N         -1.98545       -2.92122       -0.03336
C         -3.19360       -3.15697        0.50231
C         -3.83955       -4.25928       -0.13124
C         -5.13088       -4.46179        0.48087
O         -6.00633       -5.29224        0.24799
C         -5.23513       -3.36301        1.63618
H         -5.32203       -3.92668        2.57395
C         -6.54155       -2.59588        1.52104
O         -7.52135       -2.81235        2.20812
O         -6.48552       -1.65881        0.55757
C         -7.61390       -0.76544        0.48000
H         -7.43582       -0.16507       -0.41548
H         -7.64727       -0.13217        1.37433
H         -8.54296       -1.33489        0.38030
C         -3.94743       -2.54213        1.52743
C         -3.57822       -1.34290        2.14700
N         -2.41398       -0.70264        1.85839
C         -2.36653        0.47697        2.64719
C         -3.46143        0.60863        3.46685
C         -3.82919        1.71263        4.40956
H         -4.92105        1.81287        4.47620
H         -3.40633        2.67680        4.09501
H         -3.46888        1.51788        5.43247
C         -4.36982       -0.57148        3.20743
C         -4.75323       -1.37122        4.47728
H         -5.57443       -2.05762        4.24164
H         -5.14844       -0.66487        5.21517
C         -3.60991       -2.21759        5.08637
H         -3.29293       -2.98012        4.36850
H         -3.99277       -2.72383        5.98160
C         -2.40586       -1.42266        5.53312
O         -2.34957       -0.65091        6.46666
O         -1.27233       -1.72401        4.80966
O         -0.19411       -2.70999        2.24932
H         -0.72018       -2.34947        2.99362
H         -0.77841       -3.37738        1.84068
H          7.72002        8.66922       -3.55013
H          7.64118        9.15875       -5.25551
H         -5.32720       -0.19032        2.81204
H         -0.59570       -1.08737        5.10694
133
Oxidized cluster, 2 e- on the substrate, H+ on C17 and propionic acid
C          8.85462        2.77095       -8.98502
H          8.95153        3.04436      -10.04603
H          7.94730        3.24262       -8.59062
H          8.72062        1.68369       -8.92347
C         10.09056        3.22582       -8.19612
H         10.19816        4.31043       -8.27621
H         10.99366        2.77159       -8.61772
S          9.98077        2.77623       -6.40086
C         13.63542        2.77872       -0.77591
H         13.25673        1.89518       -0.23648
H         12.84608        3.15176       -1.43177
H         13.85764        3.56221       -0.04213
C         14.89634        2.42408       -1.58403
H         15.67087        2.02638       -0.91484
H         14.66125        1.63288       -2.30604
S         15.65069        3.85865       -2.46901
C         17.40389        6.61354       -7.97697
H         18.35035        6.98732       -7.55615
H         17.53129        6.50126       -9.06083
H         17.21271        5.61971       -7.55881
C         16.25274        7.56239       -7.65259
H         16.13643        7.66704       -6.57200
H         16.46928        8.56074       -8.05488
S         14.64206        7.02626       -8.38720
C         -9.82926       -0.09877        3.24856
H         -9.68032        0.45476        2.31764
H        -10.89719       -0.36261        3.32604
H         -9.24927       -1.02273        3.17422
C         -9.35891        0.75842        4.44477
H         -9.90890        1.71276        4.46772
H         -9.56409        0.25913        5.40034
C         -7.82224        1.07238        4.37263
O         -7.26383        1.35689        5.45975
O         -7.30202        1.02502        3.21839
Fe        11.98723        6.83885       -4.29219
Fe        11.58849        4.23334       -5.60015
Fe        13.61114        6.10438       -6.54865
Fe        14.08732        4.71533       -3.96660
S         14.37384        6.96478       -4.51458
S         13.79782        3.79648       -6.21507
S         11.29618        6.33707       -6.55699
S         11.68816        4.71747       -3.34106
C          8.26387        8.92529       -4.31903
H          8.35144        8.52927       -5.33716
C          9.33277        9.98089       -4.04693
H          9.21456       10.84510       -4.71053
H          9.21690       10.35302       -3.01682
C         10.77646        9.48543       -4.19111
O         10.98479        8.33037       -3.61137
O         11.60943       10.17108       -4.77323
Mg        -0.80802       -1.37637        0.62735
C          4.32802        2.22712        0.31088
H          4.49467        1.17438        0.11022
H          5.18091        2.89170        0.19182
C          3.13910        2.70482        0.71955
H          3.09468        3.77249        0.94584
C          1.89420        1.98433        0.94988
C          0.90661        2.38631        1.82427
C          0.87923        3.61131        2.68957
H         -0.09988        4.10316        2.64686
H          1.63502        4.34497        2.38875
H          1.06509        3.36860        3.74545
C         -0.12945        1.36156        1.80851
C         -1.27470        1.39277        2.58078
H         -1.37702        2.25339        3.23618
N          0.23513        0.37481        0.90560
C          1.43205        0.71497        0.34843
C          2.06630        0.00817       -0.67668
H          2.97019        0.44329       -1.08424
C          1.60632       -1.17705       -1.31024
N          0.47584       -1.85746       -0.98560
C          2.27550       -1.83237       -2.42115
C          3.55529       -1.36542       -3.04967
H          3.83458       -1.98592       -3.90964
H          4.39762       -1.39246       -2.34216
H          3.48236       -0.32705       -3.40376
C          1.50466       -2.92640       -2.76052
C          1.78112       -3.95071       -3.82702
H          2.39019       -3.50425       -4.62539
H          0.84100       -4.25762       -4.30512
C          2.50061       -5.20754       -3.29888
H          2.67519       -5.93861       -4.10085
H          1.90605       -5.69080       -2.51619
H          3.46964       -4.94310       -2.85960
C          0.37033       -2.93397       -1.85859
C         -0.68911       -3.84911       -1.88974
H         -0.63959       -4.62063       -2.65583
C         -1.83042       -3.86042       -1.06798
C         -2.97885       -4.71485       -1.14551
C         -3.22388       -5.83783       -2.11029
H         -4.19411       -6.29931       -1.90291
H         -2.45323       -6.61968       -2.04314
H         -3.23055       -5.49160       -3.15389
N         -1.98990       -2.92600       -0.03332
C         -3.20021       -3.16045        0.49802
C         -3.84689       -4.25929       -0.14078
C         -5.14054       -4.46055        0.46685
O         -6.01726       -5.28817        0.22885
C         -5.24562       -3.36499        1.62515
H         -5.33669       -3.93125        2.56095
C         -6.54984       -2.59438        1.50840
O         -7.53222       -2.81055        2.19189
O         -6.48869       -1.65455        0.54793
C         -7.61468       -0.75825        0.46967
H         -7.43248       -0.15563       -0.42346
H         -7.64922       -0.12759        1.36580
H         -8.54480       -1.32516        0.36548
C         -3.95564       -2.54688        1.52272
C         -3.58542       -1.35041        2.14699
N         -2.41878       -0.71209        1.86380
C         -2.37087        0.46504        2.65628
C         -3.46791        0.59686        3.47305
C         -3.83585        1.69890        4.41799
H         -4.92766        1.80157        4.48165
H         -3.40975        2.66300        4.10760
H         -3.47909        1.50022        5.44139
C         -4.37834       -0.58027        3.20737
C         -4.76747       -1.38291        4.47365
H         -5.58960       -2.06662        4.23349
H         -5.16320       -0.67782        5.21248
C         -3.62802       -2.23384        5.08362
H         -3.31072       -2.99497        4.36440
H         -4.01477       -2.74184        5.97617
C         -2.42342       -1.44316        5.53637
O         -2.36807       -0.67435        6.47239
O         -1.28844       -1.74506        4.81539
O         -0.20492       -2.72592        2.25535
H         -0.73234       -2.36639        2.99913
H         -0.78958       -3.39068        1.84294
H          8.37318        8.08076       -3.63349
H          7.25417        9.34386       -4.20261
H         -5.33362       -0.19563        2.81027
H         -0.61119       -1.11095        5.11661
133
Reduced cluster, 2 e- on the substrate, H+ on C18 and Asp274
C          9.06618        2.72083       -8.99302
H          9.22998        2.82131      -10.07970
H          8.20332        3.33819       -8.71754
H          8.80528        1.67491       -8.78403
C         10.30476        3.14600       -8.19178
H         10.54002        4.19605       -8.38973
H         11.17671        2.54898       -8.48096
S          9.98578        2.93333       -6.37521
C         13.79975        2.55083       -0.75830
H         13.36968        1.66048       -0.26422
H         13.04020        2.99476       -1.40713
H         14.04220        3.28870        0.01665
C         15.05936        2.18580       -1.56380
H         15.82668        1.76563       -0.89611
H         14.80954        1.40616       -2.29543
S         15.80988        3.63818       -2.43752
C         17.67025        6.41222       -7.89070
H         18.60007        6.69847       -7.37015
H         17.87566        6.39243       -8.97045
H         17.40724        5.39407       -7.58417
C         16.53267        7.37552       -7.56096
H         16.35444        7.37854       -6.48159
H         16.83804        8.39675       -7.83653
S         14.93835        7.00075       -8.41287
C          8.54795        8.82628       -4.25469
H          7.87604        9.16510       -5.05714
H          7.93461        8.63482       -3.36316
H          8.99751        7.88130       -4.57078
C          9.63212        9.86105       -3.96371
H         10.24854        9.98658       -4.86427
H          9.19514       10.83530       -3.70991
C         10.55652        9.44243       -2.79811
O         10.65718       10.19719       -1.82218
O         11.14102        8.29793       -2.92745
Fe        12.10651        6.93828       -4.00705
Fe        11.60888        4.42290       -5.47600
Fe        13.64645        6.22811       -6.58389
Fe        14.16813        4.66586       -3.83979
S         14.40481        7.03003       -4.33107
S         13.75038        3.83008       -6.11186
S         11.30756        6.60305       -6.32179
S         11.76262        4.66995       -3.18257
C         -9.65463       -0.58859        3.87169
H         -8.80223       -1.11105        3.43145
C         -9.20870        0.54677        4.81992
H         -8.60367        0.16577        5.64792
H        -10.08126        1.04699        5.26565
C         -8.40880        1.60419        4.08657
O         -7.49940        2.20156        4.89522
O         -8.54952        1.91911        2.92338
Mg        -0.76205       -1.41180        0.68887
C          4.46377        2.14330        0.38580
H          4.63604        1.07625        0.29074
H          5.32475        2.79402        0.24601
C          3.25506        2.65576        0.68352
H          3.20821        3.74036        0.81502
C          1.99246        1.96562        0.90256
C          0.97185        2.42513        1.72478
C          0.93126        3.67934        2.54472
H         -0.03380        4.19265        2.43731
H          1.71970        4.38605        2.25878
H          1.05706        3.47494        3.61931
C         -0.07570        1.42490        1.70156
C         -1.25089        1.47136        2.48020
H         -1.29091        2.24906        3.23882
N          0.28020        0.40886        0.86211
C          1.52743        0.69995        0.34359
C          2.17310       -0.05774       -0.63197
H          3.11596        0.33941       -0.99334
C          1.72693       -1.23536       -1.26776
N          0.54757       -1.88317       -0.98460
C          2.40360       -1.89402       -2.35721
C          3.72581       -1.48501       -2.94113
H          3.95016       -2.04219       -3.85934
H          4.56263       -1.65908       -2.24742
H          3.74962       -0.41603       -3.19449
C          1.59059       -2.94731       -2.74591
C          1.83878       -3.95786       -3.83111
H          0.90704       -4.15222       -4.38209
H          2.54361       -3.55203       -4.57137
C          2.38913       -5.30116       -3.31114
H          2.54061       -6.02194       -4.12827
H          3.34861       -5.15425       -2.80103
H          1.69755       -5.74326       -2.58589
C          0.42786       -2.91053       -1.88355
C         -0.70164       -3.76511       -2.00168
H         -0.65926       -4.54185       -2.76120
C         -1.87418       -3.65657       -1.25868
C         -3.07594       -4.48329       -1.37373
C         -3.29492       -5.62305       -2.32087
H         -4.28649       -6.05946       -2.16642
H         -2.54419       -6.41406       -2.18320
H         -3.22040       -5.29931       -3.36899
N         -2.04727       -2.70814       -0.26736
C         -3.27952       -2.90140        0.24328
C         -3.94361       -3.99251       -0.41861
C         -5.24272       -4.18572        0.19704
O         -6.15037       -4.96177       -0.07900
C         -5.29396       -3.15663        1.40159
H         -5.31536       -3.74810        2.32544
C         -6.58462       -2.36534        1.36907
O         -7.50837       -2.48106        2.15406
O         -6.62040       -1.50944        0.32169
C         -7.78547       -0.68863        0.22767
H         -7.67448       -0.13072       -0.70448
H         -7.84444        0.00513        1.07156
H         -8.69411       -1.29904        0.20274
C         -4.01453       -2.33452        1.27076
C         -3.60951       -1.21869        2.08349
N         -2.48733       -0.46533        1.63041
C         -2.29443        0.53495        2.50104
C         -3.34300        0.51125        3.61460
C         -4.19597        1.79639        3.69044
H         -4.92498        1.71841        4.50815
H         -4.74387        1.94584        2.75150
H         -3.57461        2.68498        3.87126
C         -4.12851       -0.74007        3.26814
C         -4.81322       -1.55416        4.33041
H         -5.40557       -2.35531        3.88376
H         -5.52584       -0.94917        4.91827
C         -3.78484       -2.19739        5.32647
H         -3.49258       -1.46493        6.08802
H         -4.26506       -3.04669        5.83433
C         -2.51049       -2.66972        4.58156
O         -2.60491       -3.69572        3.85878
O         -1.48532       -1.92658        4.71713
O         -0.41713       -2.59572        2.39065
H         -1.10574       -3.29529        2.47287
H         -0.59823       -2.17426        3.29341
H        -10.25909       -1.31830        4.42235
H        -10.26010       -0.18153        3.05598
H         -6.95424        2.77663        4.32434
H         -2.81433        0.38741        4.57062
133
Oxidized cluster, 2 e- on the substrate, H+ on C18 and Asp 247
C          8.95049        2.82046       -8.96945
H          9.05334        3.11247      -10.02493
H          8.05096        3.30002       -8.56684
H          8.79774        1.73469       -8.92891
C         10.19313        3.23878       -8.17092
H         10.31947        4.32270       -8.23008
H         11.08879        2.77723       -8.60039
S         10.07352        2.75679       -6.38472
C         13.72103        2.58846       -0.75765
H         13.32656        1.70139       -0.23560
H         12.93899        2.98755       -1.40689
H         13.95582        3.35379       -0.00877
C         14.97661        2.22774       -1.57135
H         15.74340        1.80399       -0.90927
H         14.72881        1.45470       -2.30863
S         15.75657        3.66583       -2.42799
C         17.56338        6.49526       -7.88054
H         18.51563        6.84455       -7.45182
H         17.69011        6.40162       -8.96625
H         17.35465        5.49704       -7.48171
C         16.42833        7.45739       -7.53899
H         16.31256        7.54329       -6.45668
H         16.66248        8.45940       -7.92185
S         14.80953        6.96327       -8.28512
C          8.46014        8.89343       -4.18667
H          8.54209        8.51556       -5.21213
H          7.45765        9.32701       -4.06310
H          8.55411        8.03414       -3.51738
C          9.54672        9.92506       -3.89345
H          9.44417       10.80373       -4.54042
H          9.43604       10.27929       -2.85648
C         10.98184        9.40768       -4.04587
O         11.16960        8.23829       -3.48825
O         11.82718       10.08991       -4.61401
Fe        12.14705        6.74307       -4.19672
Fe        11.70510        4.17038       -5.55480
Fe        13.76075        6.02417       -6.46549
Fe        14.20992        4.57786       -3.91018
S         14.53572        6.83213       -4.41463
S         13.90732        3.70741       -6.17612
S         11.45015        6.29679       -6.47132
S         11.81042        4.60929       -3.28675
C         -9.63777       -0.58342        3.92687
H         -8.78701       -1.10730        3.48513
C         -9.18829        0.55240        4.87286
H         -8.58170        0.17157        5.69981
H        -10.05921        1.05407        5.32017
C         -8.38896        1.60817        4.13652
O         -7.47693        2.20534        4.94237
O         -8.53210        1.92205        2.97334
Mg        -0.75379       -1.41997        0.72359
C          4.47530        2.12888        0.40434
H          4.64614        1.06155        0.30996
H          5.33669        2.77848        0.26182
C          3.26789        2.64302        0.70442
H          3.22259        3.72780        0.83493
C          2.00505        1.95453        0.92721
C          0.98693        2.41604        1.75140
C          0.94973        3.67113        2.57014
H         -0.01501        4.18544        2.46452
H          1.73828        4.37665        2.28159
H          1.07787        3.46769        3.64464
C         -0.06181        1.41697        1.73172
C         -1.23507        1.46556        2.51313
H         -1.27239        2.24409        3.27104
N          0.29093        0.39968        0.89246
C          1.53725        0.68881        0.37065
C          2.17972       -0.07060       -0.60568
H          3.12215        0.32510       -0.96971
C          1.73070       -1.24836       -1.23918
N          0.55127       -1.89455       -0.95253
C          2.40399       -1.90891       -2.32958
C          3.72525       -1.50200       -2.91708
H          3.94678       -2.06036       -3.83525
H          4.56355       -1.67630       -2.22520
H          3.74968       -0.43331       -3.17159
C          1.58886       -2.96168       -2.71524
C          1.83330       -3.97362       -3.80000
H          0.90002       -4.16749       -4.34854
H          2.53681       -3.56934       -4.54236
C          2.38337       -5.31701       -3.27997
H          2.53208       -6.03879       -4.09672
H          3.34426       -5.17066       -2.77231
H          1.69304       -5.75758       -2.55261
C          0.42825       -2.92269       -1.85014
C         -0.70249       -3.77611       -1.96468
H         -0.66283       -4.55367       -2.72350
C         -1.87313       -3.66549       -1.21898
C         -3.07609       -4.49095       -1.33030
C         -3.29864       -5.63144       -2.27574
H         -4.29033       -6.06656       -2.11846
H         -2.54848       -6.42315       -2.13906
H         -3.22627       -5.30886       -3.32437
N         -2.04276       -2.71584       -0.22823
C         -3.27401       -2.90718        0.28557
C         -3.94091       -3.99821       -0.37361
C         -5.23876       -4.18931        0.24536
O         -6.14796       -4.96461       -0.02771
C         -5.28595       -3.15894        1.44896
H         -5.30580       -3.74943        2.37347
C         -6.57579       -2.36621        1.41872
O         -7.49779       -2.48008        2.20605
O         -6.61311       -1.51135        0.37055
C         -7.77747       -0.68931        0.27849
H         -7.66810       -0.13247       -0.65449
H         -7.83363        0.00539        1.12180
H         -8.68687       -1.29872        0.25636
C         -4.00591       -2.33841        1.31423
C         -3.59768       -1.22220        2.12483
N         -2.47573       -0.47059        1.66830
C         -2.27962        0.53036        2.53743
C         -3.32554        0.50899        3.65352
C         -4.17686        1.79518        3.73009
H         -4.90401        1.71887        4.54962
H         -4.72685        1.94429        2.79231
H         -3.55407        2.68324        3.90850
C         -4.11329       -0.74179        3.31023
C         -4.79637       -1.55400        4.37498
H         -5.39070       -2.35494        3.93057
H         -5.50689       -0.94762        4.96392
C         -3.76633       -2.19739        5.36923
H         -3.47142       -1.46447        6.12932
H         -4.24630       -3.04562        5.87911
C         -2.49432       -2.67193        4.62175
O         -2.59162       -3.69855        3.90024
O         -1.46798       -1.92982        4.75410
O         -0.40612       -2.60254        2.42576
H         -1.09533       -3.30124        2.51034
H         -0.58459       -2.17995        3.32851
H        -10.24173       -1.31187        4.47974
H        -10.24473       -0.17651        3.11219
H         -6.93249        2.77919        4.36960
H         -2.79470        0.38554        4.60839
133
Reduced cluster, 2 e- on the substrate, H+ on C18 and C17
C          8.94245        2.72627       -9.04780
H          9.09696        2.81963      -10.13648
H          8.07518        3.33670       -8.77074
H          8.69426        1.67939       -8.82841
C         10.18246        3.17101       -8.25950
H         10.40503        4.22185       -8.46771
H         11.05849        2.58091       -8.55052
S          9.87947        2.96978       -6.43891
C         13.73960        2.67334       -0.84838
H         13.32275        1.78255       -0.34386
H         12.97050        3.10392       -1.49495
H         13.98002        3.42001       -0.08128
C         14.99690        2.31510       -1.66052
H         15.77365        1.90849       -0.99532
H         14.74985        1.52692       -2.38389
S         15.72532        3.76815       -2.55160
C         17.51489        6.51721       -8.04101
H         18.44552        6.81750       -7.52991
H         17.71234        6.49079       -9.12212
H         17.26504        5.49886       -7.72431
C         16.36965        7.47108       -7.71038
H         16.19956        7.48100       -6.62974
H         16.66206        8.49322       -7.99649
S         14.77302        7.07257       -8.54705
C         -9.43976       -0.88688        4.48760
H         -8.58710       -1.35759        3.99557
H        -10.11690       -0.54181        3.69460
H         -9.97814       -1.64821        5.07271
C         -8.97786        0.29813        5.36477
H         -9.83478        0.81428        5.81768
H         -8.37411       -0.08655        6.20228
C         -8.10281        1.35496        4.61486
O         -8.12122        2.51472        5.07775
O         -7.42546        0.91318        3.63161
Fe        11.97534        7.01607       -4.11936
Fe        11.49340        4.48369       -5.56416
Fe        13.50324        6.30123       -6.70209
Fe        14.06220        4.76699       -3.94954
S         14.27003        7.12945       -4.46167
S         13.63623        3.90836       -6.21154
S         11.16255        6.65358       -6.42516
S         11.66181        4.75100       -3.27403
C          8.39515        8.86427       -4.35504
H          8.85233        7.92156       -4.66692
C          9.47043        9.91278       -4.08069
H         10.07867       10.03749       -4.98693
H          9.02507       10.88439       -3.83144
C         10.40800        9.51344       -2.91885
O         11.00365        8.37418       -3.04342
O         10.50801       10.27715       -1.94983
Mg        -0.73753       -1.52331        0.77919
C          4.39226        2.07441        0.53508
H          4.55727        1.00308        0.48351
H          5.26307        2.71176        0.40038
C          3.18252        2.60581        0.78134
H          3.13167        3.69290        0.87285
C          1.91639        1.91385        0.98970
C          0.87950        2.37081        1.78132
C          0.81178        3.63602        2.58308
H         -0.13057        4.17024        2.40850
H          1.63347        4.31845        2.34060
H          0.86463        3.43305        3.66165
C         -0.15860        1.35580        1.74401
C         -1.38161        1.44367        2.43341
H         -1.52366        2.33747        3.03460
N          0.23011        0.32957        0.93459
C          1.47098        0.63306        0.43109
C          2.13301       -0.10932       -0.54768
H          3.07455        0.29744       -0.89909
C          1.68425       -1.27649       -1.20098
N          0.51527       -1.91964       -0.92877
C          2.37365       -1.93424       -2.29855
C          3.69721       -1.51309       -2.86768
H          3.94319       -2.07618       -3.77548
H          4.52078       -1.66913       -2.15594
H          3.70669       -0.44670       -3.13002
C          1.57070       -2.98248       -2.69124
C          1.82886       -3.99364       -3.77410
H          0.89957       -4.19672       -4.32396
H          2.52875       -3.57962       -4.51268
C          2.39477       -5.32675       -3.24623
H          2.55419       -6.04472       -4.06238
H          3.35259       -5.16687       -2.73784
H          1.71008       -5.77784       -2.52024
C          0.39918       -2.95003       -1.82871
C         -0.71593       -3.79859       -1.93892
H         -0.67038       -4.57345       -2.70054
C         -1.89659       -3.71910       -1.19081
C         -3.07800       -4.55421       -1.31123
C         -3.29432       -5.69460       -2.25941
H         -4.28353       -6.13239       -2.09705
H         -2.54407       -6.48619       -2.12445
H         -3.23121       -5.37265       -3.30838
N         -2.07889       -2.76619       -0.19770
C         -3.30297       -2.97557        0.29422
C         -3.95668       -4.06465       -0.35398
C         -5.26274       -4.26398        0.25694
O         -6.14391       -5.06179       -0.02455
C         -5.34013       -3.21829        1.45195
H         -5.33093       -3.81515        2.37270
C         -6.68696       -2.50804        1.45501
O         -7.66588       -2.94257        2.02584
O         -6.66906       -1.37793        0.72638
C         -7.86233       -0.56313        0.79135
H         -7.76880        0.14222       -0.03760
H         -7.88972       -0.03257        1.75188
H         -8.75053       -1.18819        0.66723
C         -4.06857       -2.37876        1.31879
C         -3.67397       -1.26839        2.04790
N         -2.49585       -0.62259        1.77171
C         -2.44558        0.54132        2.45454
C         -3.74501        0.80499        3.20552
C         -4.59407        1.88288        2.50007
H         -5.58666        1.93724        2.96640
H         -4.09802        2.86164        2.54530
H         -4.73040        1.62479        1.44163
C         -4.42279       -0.59071        3.18049
C         -4.35610       -1.37844        4.52322
H         -4.68688       -2.40602        4.33471
H         -5.10720       -0.91662        5.17725
C         -3.01200       -1.43593        5.27325
H         -2.67617       -0.43714        5.57010
H         -3.18184       -1.99874        6.20388
C         -1.85732       -2.12419        4.51482
O         -2.12584       -3.19734        3.89998
O         -0.72970       -1.54233        4.55283
O         -0.05853       -2.68512        2.31827
H         -0.82878       -3.22184        2.66587
H          0.01612       -2.13440        3.16478
H          7.79063        8.67363       -3.45734
H          7.71366        9.18944       -5.15504
H         -5.48735       -0.47610        2.95676
H         -3.54292        1.13796        4.22976
133
Oxidized cluster, 2 e- on the substrate, H+ on C18 and C17
C          8.91524        2.86345       -9.01477
H          9.02287        3.14905      -10.07153
H          8.01166        3.34216       -8.62025
H          8.76636        1.77738       -8.96808
C         10.15183        3.29161       -8.21206
H         10.27439        4.37561       -8.27753
H         11.05160        2.83073       -8.63359
S         10.02407        2.82067       -6.42348
C         13.64080        2.70239       -0.77531
H         13.24678        1.81722       -0.24977
H         12.86090        3.09434       -1.43145
H         13.86854        3.47341       -0.03011
C         14.90224        2.34124       -1.57971
H         15.66693        1.92466       -0.91067
H         14.66146        1.56254       -2.31335
S         15.68153        3.77673       -2.44128
C         17.50803        6.57788       -7.90185
H         18.45655        6.93356       -7.47011
H         17.64115        6.47776       -8.98621
H         17.30084        5.58146       -7.49774
C         16.36748        7.53788       -7.57280
H         16.24537        7.63030       -6.49174
H         16.59998        8.53828       -7.96082
S         14.75473        7.03280       -8.32470
C         -9.46233       -0.92101        4.48904
H        -10.13903       -0.57415        3.69644
H        -10.00018       -1.68544        5.07060
H         -8.60822       -1.38844        3.99637
C         -9.00360        0.26152        5.37121
H         -9.86200        0.77451        5.82492
H         -8.40029       -0.12525        6.20807
C         -8.12937        1.32261        4.62638
O         -8.15037        2.48061        5.09356
O         -7.45000        0.88565        3.64239
Fe        12.07037        6.82878       -4.24979
Fe        11.64569        4.24576       -5.59368
Fe        13.69938        6.10146       -6.50489
Fe        14.13975        4.67334       -3.93787
S         14.45986        6.92554       -4.45502
S         13.85306        3.78719       -6.19978
S         11.38783        6.36523       -6.52530
S         11.73673        4.69964       -3.32796
C          8.37540        8.96513       -4.27406
H          8.46449        8.58098       -5.29661
C          9.45642       10.00276       -3.98148
H          9.35416       10.87685       -4.63468
H          9.33864       10.36323       -2.94745
C         10.89431        9.48986       -4.12262
O         11.08335        8.32480       -3.55642
O         11.74023       10.17164       -4.69044
Mg        -0.75419       -1.52883        0.78971
C          4.36976        2.07849        0.56570
H          4.53667        1.00763        0.51037
H          5.23966        2.71781        0.43452
C          3.15881        2.60690        0.81235
H          3.10598        3.69357        0.90784
C          1.89359        1.91202        1.01648
C          0.85488        2.36427        1.80843
C          0.78396        3.62637        2.61480
H         -0.15907        4.15963        2.44096
H          1.60479        4.31111        2.37593
H          0.83575        3.41949        3.69268
C         -0.18143        1.34764        1.76599
C         -1.40549        1.43087        2.45411
H         -1.54986        2.32218        3.05843
N          0.21008        0.32509        0.95327
C          1.45109        0.63257        0.45252
C          2.11566       -0.10504       -0.52812
H          3.05696        0.30462       -0.87679
C          1.66974       -1.27053       -1.18634
N          0.50151       -1.91668       -0.91807
C          2.36171       -1.92301       -2.28546
C          3.68528       -1.49751       -2.85127
H          3.93342       -2.05679       -3.76085
H          4.50819       -1.65479       -2.13904
H          3.69329       -0.43013       -3.10964
C          1.56105       -2.97116       -2.68309
C          1.82236       -3.97785       -3.76937
H          0.89413       -4.18045       -4.32119
H          2.52250       -3.55988       -4.50548
C          2.38984       -5.31195       -3.24571
H          2.55155       -6.02660       -4.06431
H          3.34673       -5.15233       -2.73548
H          1.70498       -5.76690       -2.52230
C          0.38836       -2.94391       -1.82198
C         -0.72516       -3.79396       -1.93681
H         -0.67730       -4.56589       -2.70125
C         -1.90693       -3.71926       -1.18997
C         -3.08676       -4.55592       -1.31504
C         -3.29989       -5.69314       -2.26773
H         -4.28857       -6.13321       -2.10830
H         -2.54848       -6.48395       -2.13474
H         -3.23596       -5.36718       -3.31542
N         -2.09216       -2.77036       -0.19355
C         -3.31652       -2.98365        0.29597
C         -3.96752       -4.07141       -0.35712
C         -5.27403       -4.27524        0.25134
O         -6.15347       -5.07349       -0.03428
C         -5.35477       -3.23414        1.45013
H         -5.34575       -3.83440        2.36866
C         -6.70282       -2.52620        1.45406
O         -7.68174       -2.96451        2.02198
O         -6.68589       -1.39335        0.72965
C         -7.88063       -0.58083        0.79609
H         -7.78723        0.12776       -0.03012
H         -7.91018       -0.05391        1.75856
H         -8.76760       -1.20694        0.66848
C         -4.08447       -2.39196        1.32175
C         -3.69271       -1.28363        2.05550
N         -2.51535       -0.63481        1.78326
C         -2.46795        0.52663        2.47048
C         -3.76880        0.78531        3.22072
C         -4.61878        1.86436        2.51818
H         -5.61207        1.91530        2.98341
H         -4.12447        2.84379        2.56770
H         -4.75328        1.60998        1.45861
C         -4.44416       -0.61144        3.18962
C         -4.37789       -1.40405        4.52950
H         -4.70667       -2.43149        4.33673
H         -5.13063       -0.94594        5.18425
C         -3.03468       -1.46204        5.28107
H         -2.70094       -0.46380        5.58207
H         -3.20477       -2.02860        6.20938
C         -1.87784       -2.14553        4.52160
O         -2.14372       -3.21683        3.90243
O         -0.75125       -1.56188        4.56325
O         -0.07522       -2.69520        2.32534
H         -0.84501       -3.23452        2.66993
H         -0.00262       -2.14751        3.17400
H          8.46887        8.11053       -3.59874
H          7.37061        9.39568       -4.15884
H         -5.50863       -0.49782        2.96491
H         -3.56863        1.11481        4.24645
